# Supplementary material for: The plant metabolome guides fitness-relevant foraging decisions of a specialist herbivore
Source: PLoS Biol. 2021 Feb 18;19(2):e3001114. doi: 10.1371/journal.pbio.3001114 (PMC7924754; doi:10.1371/journal.pbio.3001114)
Supplement: S1 Data — (XLSX) [file pbio.3001114.s001.xlsx]

## Sheet: ControlSheet
	mCode	sep	yLow	yUp			Ribbon pointer
	2	1	0	9999			0

## Sheet: Fig 1B
		Root damage (scale, average of all individual roots)
Plant	Plant Genotype	Post-embryonic	Embryonic
1	B73	3	1		Root damage scale
2	B73	4.8	3		0	No apparent damage
3	B73	4	1		1	Bite marks
4	B73	3	0.5		2	several bite marks
5	B73	4.16667	1		3	Several Bite marks and brown decoloration
6	B73	3.16667	1.5		4	partial root remotion
7	B73	4.33333	0.5		5	Root removed
8	B73	3.66667	2
9	B73	1.16667	3
10	B73	3.75	1.5
11	B73	3.2	1.5
12	B73	4.5	2
13	B73	3.83333	1
14	B73	0.833333	1
15	B73	4.33333	0
16	B73	3.16667	2.5
17	B73	4.16667	1
18	B73	3.8	1.5
19	B73	4.5	3
20	B73	3.66667	1

## Sheet: Fig 1C
		Larval preference (%)
Time after releasing the larvae	Petri plate	Post-embryonic roots	Embryonic roots
0.5h	1	33.3333	0
0.5h	2	0	16.6667
0.5h	3	33.3333	16.6667
0.5h	4	16.6667	0
0.5h	5	16.6667	0
0.5h	6	0	0
0.5h	7	16.6667	0
0.5h	8	16.6667	0
0.5h	9	16.6667	0
0.5h	10	16.6667	0
0.5h	11	16.6667	0
0.5h	12	0	16.6667
0.5h	13	33.3333	0
0.5h	14	33.3333	16.6667
0.5h	15	33.3333	0
0.5h	16	50	0
1.5h	1	33.3333	0
1.5h	2	0	16.6667
1.5h	3	50	0
1.5h	4	16.6667	0
1.5h	5	33.3333	16.6667
1.5h	6	16.6667	0
1.5h	7	33.3333	0
1.5h	8	0	0
1.5h	9	16.6667	0
1.5h	10	16.6667	0
1.5h	11	16.6667	0
1.5h	12	0	16.6667
1.5h	13	33.3333	16.6667
1.5h	14	50	0
1.5h	15	33.3333	0
1.5h	16	16.6667	16.6667
3h	1	16.6667	0
3h	2	33.3333	0
3h	3	16.6667	50
3h	4	33.3333	16.6667
3h	5	16.6667	16.6667
3h	6	16.6667	16.6667
3h	7	33.3333	16.6667
3h	8	16.6667	16.6667
3h	9	50	0
3h	10	0	16.6667
3h	11	16.6667	0
3h	12	33.3333	0
3h	13	50	0
3h	14	50	0
3h	15	50	0
3h	16	33.3333	0
4h	1	33.3333	0
4h	2	50	16.6667
4h	3	33.3333	16.6667
4h	4	16.6667	0
4h	5	16.6667	0
4h	6	33.3333	0
4h	7	33.3333	0
4h	8	33.3333	0
4h	9	33.3333	0
4h	10	66.6667	0
4h	11	33.3333	0
4h	12	16.6667	0
4h	13	66.6667	0
4h	14	33.3333	33.3333
4h	15	66.6667	0
4h	16	50	0

## Sheet: Fig 1D
		Larval preference (%)
Time after releasing the larvae	Petri Plate	Post-embryonic roots	Embryonic roots
0.5h	1	40	0
0.5h	2	60	0
0.5h	3	40	20
0.5h	4	20	60
0.5h	5	100	0
0.5h	6	100	0
0.5h	7	60	0
0.5h	8	60	40
0.5h	9	60	40
0.5h	10	60	20
0.5h	11	40	20
0.5h	12	60	40
0.5h	13	40	60
0.5h	14	60	20
0.5h	15	20	20
0.5h	16	60	0
0.5h	17	40	60
0.5h	18	20	40
1h	1	60	0
1h	2	60	0
1h	3	40	20
1h	4	20	60
1h	5	100	0
1h	6	100	0
1h	7	60	0
1h	8	60	40
1h	9	60	40
1h	10	80	20
1h	11	40	20
1h	12	60	40
1h	13	40	60
1h	14	60	20
1h	15	20	80
1h	16	60	0
1h	17	40	60
1h	18	20	40
3h	1	80	20
3h	2	100	0
3h	3	60	40
3h	4	0	0
3h	5	60	0
3h	6	80	20
3h	7	100	0
3h	8	60	40
3h	9	60	40
3h	10	60	20
3h	11	80	40
3h	12	40	20
3h	13	80	20
3h	14	100	0
3h	15	40	60
3h	16	60	20
3h	17	40	40
3h	18	40	80
6h	1	80	20
6h	2	120	0
6h	3	60	40
6h	4	60	40
6h	5	80	0
6h	6	100	0
6h	7	20	20
6h	8	40	20
6h	9	60	40
6h	10	20	0
6h	11	60	40
6h	12	60	0
6h	13	80	20
6h	14	60	20
6h	15	20	60
6h	16	60	20
6h	17	80	20
6h	18	20	80

## Sheet: Fig 1E
			Plant genotype/Root type
			B73																			BX1
Compound	Retention time	mz	Post-embryonic									Embryonic										Post-embryonic							Embryonic									Identification	Max_abundance	T-test_Roottype	Log-foldchange_Roottype	ANOVA_Genotype	ANOVA_Roottype	ANOVA_Interaction
3.82_513.2341m/z	3.81947	513.234	0	0	0	0	0	0	0	0	0	5528.93	8985.27	7228.45	3412.46	6526.1	5469.39	6247.83	5866.62	6034.21	6945.52	0	446.222	0	0	0	0	0	10869	8046.12	13190.1	8752.39	11861.1	6951.28	1155.44	18479		NA	18479	<0.001	NA	0.353736	<0.001	0.841999
2.79_753.2298m/z	2.79225	753.23	0	0	0	0	0	0	0	0	0	22476.7	9676.64	18940.4	7275.17	21934.9	B73+V1	21346.3	24606.2	8030.09	15721.9	0	0	0	0	0	0	0	18938.7	33706.4	6295.09	6110.47	20061.4	34772.4	8983.61	9262.71		NA	34772.4	<0.001	NA	0.959856	<0.001	0.947426
3.18_591.1721m/z	3.18397	591.172	0	0	0	0	0	0	0	0	0	10395	2742.65	9609.03	8858.59	12798.1	7796.89	7548.53	9447.67	6075.08	4698.39	0	0	956.821	794.014	0	3279.01	1056.89	8652.77	20966.9	6015.04	1750.92	6915.17	22262.6	2219.28	3975.32		NA	22262.6	<0.001	NA	0.0251382	<0.001	0.0526381
2.10_742.2233m/z	2.10195	742.223	0	0	0	0	0	0	0	0	0	16355.3	10590.1	18331	4689.76	11390.5	4560.31	7289.14	12727.8	11308.8	13763.9	0	0	0	0	0	0	0	0	0	0	0	0	0	0	0		NA	18331	<0.001	NA	<0.001	<0.001	<0.001
2.09_385.1144m/z	2.08552	385.114	272904	311473	315720	394859	394732	422357	313847	313970	334257	1.30679e+06	1.10622e+06	1.6773e+06	1.13298e+06	1.21445e+06	1.05044e+06	1.07859e+06	1.20687e+06	1.27606e+06	1.39855e+06	192663	161596	185951	190349	250169	194238	141466	1.09425e+06	1.03701e+06	594647	742426	979174	1.04311e+06	682958	869226		1-O-Sinapoylglucose	1.6773e+06	<0.001	-1.2932	<0.001	<0.001	0.444172
3.36_417.2132m/z	3.35933	417.213	61711.7	47067.8	36001.2	66648.1	47949.2	54613	59190.3	35269.4	39112.2	727556	533658	625330	615270	910030	556446	717699	997948	305812	670348	21525	68400.5	35422.8	53576.1	60597	48744	137663	933530	453627	497817	504489	697528	540608	1.19921e+06	392701		NA	1.19921e+06	<0.001	-2.59471	0.915132	<0.001	0.92754
2.61_385.1146m/z	2.61423	385.115	10187.6	9447.11	10279.6	10299.5	15437.5	17094.6	11750.1	11735.2	11059.2	51790.7	47438.2	76122	57667.5	58559.2	71069.9	62412.2	75251.6	57248.5	59845	24185.5	13702.1	32604.4	19970.8	21360.9	16468.9	15700.3	72318.9	98177.4	78857.3	65150.7	81434.7	61772.2	39047	101148		NA	101148	<0.001	-1.64462	0.00178507	<0.001	0.376771
2.55_682.1884n	2.55395	727.186	53686.9	58976.6	52583.3	65955.3	74735	59199.2	44264.1	65282.5	69659	285227	175647	213313	169589	225155	220388	203807	227613	182693	208945	0	0	0	0	0	0	0	0	0	0	0	0	0	0	0		NA	285227	<0.001	-1.25063	<0.001	<0.001	<0.001
3.33_415.1979m/z	3.33195	415.198	12730.9	9024.08	7779.19	10816.3	16103.2	13102.9	9605.21	7194.89	8332.62	86434	74254.6	79605.1	72871.8	97993.8	82350.2	87166	114921	40347.4	75770.5	7505.23	11432.4	9697.01	12296.8	12025	10271.6	34103.2	109695	69206.6	63625.5	73345.4	91160.6	65969.4	139904	74812.6		NA	139904	<0.001	-2.04319	0.528201	<0.001	0.895148
3.79_414.2258n	3.79207	459.224	94768.8	70702.4	58720.2	73492.6	50801.7	83793	90561.7	54389.5	69803.3	376496	458226	431544	348357	435502	229804	395271	391179	242173	341073	82087.9	168043	116069	181135	161294	101939	118802	706566	596296	708091	470257	873090	508772	439868	655620		NA	873090	<0.001	-1.62462	<0.001	<0.001	0.944191
0.79_234.0991m/z	0.792633	234.099	0	0	0	0	0	0	0	0	0	2362.87	2969.03	2302.42	566.271	3164.8	4147.24	1715.49	6526.41	1143.42	3272.2	0	0	0	3.76151	0	0	0	6617.62	593.648	2024.14	1281.69	3806.87	3507.32	0	5476.48		NA	6617.62	<0.001	NA	0.777742	<0.001	0.734547
1.65_368.0996m/z	1.64732	368.1	25401.7	27753.9	23114.3	30775.9	34402.6	37942.2	22420.7	21727.7	27687.1	129735	135604	139391	122633	163009	148011	131981	149591	108475	129829	28241.7	24888.8	24598.3	28950.2	26641.2	23630.7	28747.9	157090	127483	125881	109701	130429	131807	98251.6	194318		NA	194318	<0.001	-1.58225	0.870229	<0.001	0.978903
3.19_531.2438m/z	3.19493	531.244	0	0	0	0	0	0	0	0	0	1309.67	3335.48	3358.03	762.463	4478.01	957.938	6667.62	2126.94	1815.17	4461.1	0	0	0	0	0	0	0	19146.9	12203.8	14212.6	4656.92	12058.4	5310.28	0	25680.1		NA	25680.1	<0.001	NA	0.867712	<0.001	0.966428
2.95_402.0890m/z	2.95117	402.089	0	0	0	0	0	0	8.53723	0	0	5852.39	8690.58	7563.62	1872.34	4820.62	4672.45	4462.77	4975.26	6223.76	3623.04	668.856	0	0	143.332	145.787	0	0	0	0	0	0	167.995	0	0	0		NA	8690.58	<0.001	-8.62365	<0.001	<0.001	<0.001
2.71_433.2085m/z	2.7074	433.208	1436.66	2139.55	768.884	3454.7	997.994	2876.03	1764.2	1532.6	1476.59	41580.3	39011.4	34530.2	30413.2	53946.8	21828.8	53390.8	58541	18409.7	41420.4	1440.55	2857.31	1935.92	3456.22	3017.72	1437.86	2994.54	103147	51877.3	80433.6	46089.4	78212.2	43224.7	69792.5	64714.1		NA	103147	<0.001	-3.06848	0.00910757	<0.001	0.841999
1.30_343.0910n	1.29943	342.084	1.20242e+06	1.18202e+06	1.36355e+06	1.92831e+06	1.19383e+06	1.89037e+06	1.09419e+06	1.21284e+06	1.30847e+06	5.72638e+06	5.7854e+06	6.6583e+06	5.07227e+06	7.19598e+06	6.45694e+06	6.51592e+06	5.5158e+06	5.61471e+06	5.82725e+06	304105	448110	340787	336079	492551	343348	330282	796672	592208	378587	257040	674961	748294	456491	251334		DHBOA-Glc	7.19598e+06	<0.001	-1.47936	<0.001	<0.001	<0.001
1.26_218.1036m/z	1.2556	218.104	131291	136496	134075	143004	111319	148505	127784	126912	141075	251910	211169	239307	230382	229737	225036	210927	301087	214993	235064	212666	142405	150295	145045	149662	159692	158553	269099	208527	228034	242080	215452	228697	187833	267910		NA	301087	<0.001	-0.566184	0.216885	<0.001	0.296968
1.70_337.0938m/z	1.70212	337.094	36996.4	41038.9	34827.4	36237.2	17335.3	43878.9	26978.4	29434.2	53465.2	286245	251466	251978	190399	246956	129687	274114	239410	145551	259296	78149.2	62764.2	80171.1	58796.8	57912.6	70069.9	75685.5	312878	373264	264770	191256	268687	273009	234696	299922		Coumaroylquinic.acid.1	373264	<0.001	-1.8555	<0.001	<0.001	0.179738
0.37_709.0158m/z	0.373517	709.016	20848.8	23026.9	18919.9	18907.9	16615.6	23021.2	16165.2	21495.2	20567.8	48780.6	70796.9	69490	58874.3	50349.1	43730.4	40188.7	49400.1	62040	48298.2	6344.36	20321.5	10593.2	14519.1	16686.1	14351.4	15665.7	61401.6	39531.2	44473.2	49962.8	57924	48864.2	64820.7	45348.2		NA	70796.9	<0.001	-0.999254	0.0697766	<0.001	0.37356
0.79_237.0080m/z	0.787167	237.008	3088.35	2216.06	2030.21	3294.52	4053.59	1673.91	1239.43	3042.4	3640.57	54499.5	51955.9	64648.5	55475.5	64337.2	55500.1	36084.6	53624.5	49724.4	55532.8	3178.91	1217.06	5894.67	1432.67	2995.91	9293.57	1494.34	35258.7	50222.7	43421.2	74815	43371.8	61922.1	30381.4	60102.4		NA	74815	<0.001	-2.99915	0.976716	<0.001	0.872622
2.35_594.1686m/z	2.35405	594.169	26322.8	28269.9	26115.5	33247.1	43860.9	54780.5	36773.5	21401.1	26250	196760	173431	180193	169586	214889	232454	271342	247379	214565	183257	11228.6	11440.4	10707.4	15814.1	13072.9	10271.2	14226.6	40666	18250.8	53235.5	9575.18	37479.6	39063.1	18277.8	37182.7		NA	271342	<0.001	-1.84281	<0.001	<0.001	0.005364
3.53_743.2603m/z	3.53187	743.26	1998.7	918.017	798.906	1177.76	1423	2962.08	905.96	822.983	1211.24	25628.2	21200.2	17494.4	14107.6	18349.5	20040.2	25259	15191.5	11624.2	17713.1	0	0	0	523.557	522.37	1654.43	0	15709.2	17983.9	14243.9	8927.6	22318.5	16868.5	16267.9	20076.4		NA	25628.2	<0.001	-2.62069	0.00758529	<0.001	0.0337825
2.42_492.2738n	2.42242	491.267	233188	174831	161079	270598	483936	144354	186531	128014	258996	1.77576e+06	2.33239e+06	2.27185e+06	2.00276e+06	2.47519e+06	3.70281e+06	1.74325e+06	1.51888e+06	1.57396e+06	1.81837e+06	500456	510376	354140	493077	531209	588546	430463	3.24763e+06	2.57094e+06	3.08124e+06	3.40161e+06	2.9737e+06	2.60793e+06	2.68992e+06	4.39536e+06		NA	4.39536e+06	<0.001	-2.23566	<0.001	<0.001	0.376771
2.21_1148.2160m/z	2.20607	1148.22	35748.3	28150.1	19777.6	28136.8	45274.7	35927.2	27433.2	40712.7	64543.6	4332.02	5592.25	3632.08	1904.19	3251.62	7945.64	6756.77	2458.91	2871.91	4132.95	0	0	0	0	0	0	0	0	0	0	0	0	0	0	0		NA	64543.6	<0.001	2.13298	<0.001	<0.001	<0.001
2.98_579.2668m/z	2.98405	579.267	2630.92	6216.66	2151.63	3662.03	1073.4	2093.22	1026.12	996.249	2201.4	132718	129069	129583	107561	163824	75930	145010	168915	76533.9	138789	0	4532.62	557.207	3115.4	4176.47	0	623.92	109394	63455.8	71350.1	53381.1	91867.5	74074.8	41574.7	64192.8		NA	168915	<0.001	-3.9464	0.141526	<0.001	0.6529
0.91_479.0918m/z	0.9132	479.092	45240.6	36969.9	33596.8	54214.4	43152.9	45286.6	72743.6	27246.2	48260	222957	160164	176535	246974	256225	274250	168630	321201	110488	235642	23484.2	42325.6	31906.3	44950.4	40817.6	61933.2	39179.6	181293	93210.6	61218.1	129398	102237	146191	117294	51915.1		NA	321201	<0.001	-1.57043	0.00727646	<0.001	0.254957
1.51_428.0840m/z	1.51032	428.084	6133.94	5946	6936.65	11116.9	5126.59	11400	3882.27	7107.45	8211.98	69645.6	55052	68806.4	42016.1	61132.6	56189.9	75736	63116.3	58928	64234.8	0	290.582	173.344	0	0	497.44	261.673	1040.62	0	0	0	1167.04	1600.47	396.099	0		NA	75736	<0.001	-2.12847	<0.001	0.339941	0.734547
1.87_518.1516m/z	1.86915	518.152	4698.95	4089.57	4181.04	6356.83	4007.33	5939.39	4624.83	2275.19	4344.18	20813.6	18022.7	14464.9	15804.4	21906.6	25230.6	26865.8	24720.1	17428.4	19770	0	0	0	0	0	0	650.758	0	0	507.064	0	728.418	830.927	0	0		NA	26865.8	<0.001	-1.51605	<0.001	0.131979	0.981835
4.35_757.2557m/z	4.3537	757.256	0	0	0	0	0	0	0	0	0	1554.62	9290.33	5061.89	1020.27	15660.5	1249.67	7151.69	1579.63	338.665	3816.67	0	0	4371.41	0	0	59.3375	588.073	12335.3	21857.5	1293.29	1053.43	12007.4	13318.1	5556.94	12114.4		NA	21857.5	<0.001	NA	0.0388488	<0.001	0.616367
1.48_372.0944m/z	1.47743	372.094	63716.9	73403.1	66309.2	93853.1	112692	102938	56288.7	73051	80357.4	210866	225458	266964	283643	267686	388938	295296	153678	222002	236238	23184.3	18796.6	20484.3	23444.6	35303.4	21639.4	18610.7	21915.6	22460.1	11055.1	11501.6	28874.8	36223.9	11519.8	16368.1		NA	388938	<0.001	-1.15592	<0.001	<0.001	<0.001
2.39_539.1778m/z	2.38955	539.178	6808.37	7596.38	6857.92	9385.25	6607.88	9684.04	5464.75	3871.49	6616.12	16817.4	34641.4	41691.6	24748.6	32136.1	33672.8	25629.1	17896.9	22206.3	27272.4	25525.3	13733.1	32617	30352.6	21188.8	32749.3	36920.4	54599.2	87398	85952.3	58448.2	69094.4	74924.6	88368.6	109270		NA	109270	<0.001	-1.3762	<0.001	<0.001	0.61785
1.93_343.1028m/z	1.92943	343.103	5198.48	6532.31	9654.6	3708	3732.33	9854.68	5669.46	6703.74	4944.71	31703.6	40512.2	45126.1	26224.7	29022	28857	17393.8	45927.3	25014.2	33955.4	1244.26	8889.27	2386.28	4777.87	4590.62	3777.41	5700.39	52706.9	13491	31826.6	21000.8	42769	19738.5	50039.1	21643.9		NA	52706.9	<0.001	-1.64925	0.379162	<0.001	0.751209
0.61_295.1043m/z	0.609167	295.104	78346.8	86933.3	75250.7	52414.8	78397.6	64344.3	86607.1	69435.8	78937.3	28816.5	18858.8	16619.4	22218.8	18525.4	11868	27674.9	30874.9	18422.6	16710.4	92696.1	68640.9	75064.8	85143.1	57869.4	83890.6	33728.8	17513	18680.1	20604.7	14238.9	14612.7	26221.7	9494.9	24968		NA	92696.1	<0.001	1.26372	0.488102	<0.001	0.953934
1.93_458.0955m/z	1.92943	458.096	8884.13	10996.7	8533.7	15399.9	12530.4	15877.1	6894.02	9748.31	10710.3	34919.5	32191.8	41341.1	43829	39848.1	47619.7	57129.4	21393.4	37933.1	40604	1762.13	547.525	0	824.545	0	1748.3	923.952	2160.25	829.601	0	0	0	3226.01	0	0		NA	57129.4	<0.001	-1.27719	<0.001	0.86248	0.463537
1.23_133.0636n	1.23368	325.141	98558.2	120139	97818.5	112418	162650	69540	72382.9	106310	133299	279333	529787	527124	523344	475400	587343	314198	230359	410827	509777	203250	186485	194107	206260	230289	223258	159401	689256	575637	649104	733956	776114	583949	520694	960352		NA	960352	<0.001	-1.40065	<0.001	<0.001	0.783064
2.19_586.0078m/z	2.18963	586.008	14017.9	12131.1	11491.2	10173.2	7876.69	9404.51	11135.6	9032.28	8699.81	19142.2	24724.8	25230.1	29668.7	28850.4	17108.9	20522.9	26882.8	28190.2	25018.4	17747.1	32084.9	29470.5	31041.1	26978.6	25261.3	29301.9	13222.2	15023.7	15146.3	14040.4	15998.3	12066.5	23039.5	17662.6		NA	32084.9	<0.001	-0.854389	0.0149944	0.00651761	<0.001
2.18_373.1014n	2.18415	745.197	9.87231e+07	8.45034e+07	1.05425e+08	1.04155e+08	9.08882e+07	1.04026e+08	9.73273e+07	1.14515e+08	106041618	6.05051e+07	4.78069e+07	4.46904e+07	3.39914e+07	3.77719e+07	5.02018e+07	5.98141e+07	4.68633e+07	4.1919e+07	4.75509e+07	3.57378e+06	1.25053e+07	9.65837e+06	8.55923e+06	9.16595e+06	6.61073e+06	8.4383e+06	2.15202e+06	2.73703e+06	3.05971e+06	2.79987e+06	3.17585e+06	2.22729e+06	4.73477e+06	3.55142e+06		DIMBOA-Glc	1.14515e+08	<0.001	0.758862	<0.001	<0.001	0.718446
3.15_398.1097m/z	3.1456	398.11	36059.8	40238.6	41351.8	48321.5	27444.8	69169.2	29462.1	36805.3	36061.7	131943	130682	148723	110380	162353	128138	190875	121805	164078	109389	10309.8	16624.7	13636.6	10299.7	19709.9	10473.6	22562.1	16996.4	10788.7	8114.34	2335.76	18704.4	18818.7	22897.2	3496.35		NA	190875	<0.001	-1.23804	<0.001	0.00869718	0.00162912
0.50_307.0840n	0.499567	306.077	1.28751e+06	1.381e+06	1.47418e+06	1.27102e+06	1.48562e+06	1.34848e+06	1.33904e+06	1.65721e+06	1.64855e+06	764027	631931	549399	576058	615485	881197	614675	764698	438474	570076	1.3809e+06	1.46138e+06	1.83544e+06	1.49579e+06	1.45792e+06	1.63059e+06	1.35261e+06	574746	503459	506948	800710	471155	571759	554823	594206		NA	1.83544e+06	<0.001	0.804776	0.729224	<0.001	0.615071
1.49_454.0124m/z	1.49388	454.012	12041.9	18012.3	19728.9	13205.7	13380.7	20759.9	12745.7	20663.4	13848.8	41053.7	71858.7	48318.1	42560.3	49702.8	56944.9	26781	66010.6	66132.6	54454.2	0	1284.68	324.842	397.872	1003.98	0	518.375	1033.5	0	0	0	945.812	1414.37	2121.51	0		NA	71858.7	<0.001	-1.18328	<0.001	0.944053	0.703208
2.75_594.1697m/z	2.75388	594.17	6698.87	5654.79	7178.99	12344.6	5324.7	11167.3	4121.7	4839.33	7600.23	34925.5	29161.5	35172.4	29308.6	49254.4	20900.1	42628.6	43648.7	33159	37138.4	0	891.77	664.637	0	630.655	668.358	0	3113.49	484.627	0	0	1073.34	2889.42	0	0		NA	49254.4	<0.001	-1.59428	<0.001	0.613057	0.796323
2.86_595.2041m/z	2.858	595.204	33421.9	27619	22044.2	39740	15221	37302.7	46080.6	14965.3	29951	257897	209188	281705	183706	285338	255573	217860	217838	178739	202476	27515.9	22922.6	37928.1	22457.8	30786.4	61629.9	63055.7	258566	269623	166301	167337	238295	260640	320520	278406		NA	320520	<0.001	-2.04629	0.432597	<0.001	0.844697
1.01_300.0854n	1.00637	299.078	74843.4	71408.6	55231.3	69549.5	81851.9	96883	73467.3	54565.7	79351.4	160037	149861	158991	135028	152557	202385	181918	152465	112995	130336	149149	81546.6	144752	120040	97103.6	132930	122987	188167	245117	217429	180489	216357	212840	144796	273556		NA	273556	<0.001	-0.744034	<0.001	<0.001	0.635364
1.69_428.0844m/z	1.68568	428.084	23510.4	26385.2	25788.5	38681.6	16157.8	43246.1	24347	20123.6	30830.8	110672	78355.9	92500.9	70585	109842	71445.5	122764	100110	98949.9	99450.9	0	272.56	0	0	0	493.638	539.633	1630.67	489.507	0	0	0	2877.24	554.075	0		NA	122764	<0.001	-1.23827	<0.001	0.439116	0.976153
1.30_711.1463m/z	1.30492	711.146	7656.73	8494.8	3905.03	8410.45	11635.5	7188.39	35296.5	5870.09	9812.02	143901	123449	136896	126823	115419	147069	84412.7	198321	80265.5	179946	7835.9	16764.9	6156.18	13471	15615.7	30718.3	5348.93	154446	62904.7	41954.6	123367	78819	121842	88030	22458.6		NA	198321	<0.001	-2.50474	0.67505	<0.001	0.395384
0.37_307.0884n	0.373517	306.077	623579	609370	703040	630231	696279	650686	683381	782521	790333	361829	233395	197992	277484	226391	344681	266352	331648	166586	257581	678001	668213	886145	749106	682126	813341	597999	239054	193198	203223	339464	173316	246390	212399	244743		NA	886145	<0.001	0.945159	0.665946	<0.001	0.653565
0.37_917.1209m/z	0.368033	917.121	209380	236383	190753	172122	236907	174189	183125	193087	181457	339825	364185	323797	370874	437879	373899	283336	426534	292644	284740	68265	169557	86051	99615.6	166895	111238	171172	341359	160057	202332	266649	283381	254799	325975	222604		NA	437879	<0.001	-0.571595	<0.001	<0.001	0.734547
1.11_435.1510m/z	1.1131	435.151	170913	143872	153156	207796	79080.3	159752	114913	133883	151186	446943	507958	548358	385498	467061	432439	416475	339176	333961	383104	215411	198413	322629	254540	207142	268661	234256	518814	715545	467554	439366	412979	526766	506540	438561		NA	715545	<0.001	-1.07064	<0.001	<0.001	0.254957
2.26_431.1929m/z	2.26088	431.193	18933.4	20990.3	19514.8	21265.1	13475.6	33074.8	17795.9	12124.6	20891.4	63669.4	58119.7	67667.8	53679.5	71204.9	48830.2	76983.4	70941.5	53425.2	53751.5	36962.6	21842.9	27775.6	25845.6	25892.9	25054.9	44946.9	89292.2	86896.4	79939.1	60806.9	92806.8	76756.7	94530.4	142006		NA	142006	<0.001	-1.13942	<0.001	<0.001	0.953934
2.42_210.0409m/z	2.41695	210.041	92340.2	245167	168450	106484	152118	100009	147429	142803	151273	26859.3	10844.9	22302.1	51539.3	19684.1	32072	27693.9	39362.2	34202	48638.7	2006.52	7071.04	6967.27	13079.1	12786.9	12547.6	6332.3	5240.27	0	2866.68	994.986	0	1046.23	1511.88	1127.41		DIMBOA	245167	<0.001	1.5333	<0.001	0.00411557	0.645563
2.13_535.1544n	2.13483	534.147	169822	178085	195757	181130	141470	202049	144841	185191	217435	110210	76133.8	93498.7	78789.3	82131.1	83345.6	135338	88156.4	90263.8	113238	3147.25	13621.8	10301.1	9746.49	12161.7	9876.21	10781.1	2698.08	858.329	0	0	1262.26	1411.1	0	0		NA	217435	<0.001	0.63531	<0.001	0.00159959	0.0371089
1.07_481.1074m/z	1.07475	481.107	44052.8	23863.9	24530.7	30891.7	26285.8	21059.6	72704.4	20812.5	34018.7	227757	125317	143785	113531	114885	201085	90467.9	225064	83429	157135	31158.3	47502.2	29055.6	55575.1	37515.9	55947.7	24194.1	191590	70557.8	64863.7	165502	79965.2	147074	90761.2	40715.4		NA	227757	<0.001	-1.49826	0.757332	<0.001	0.378705
1.22_225.0886m/z	1.21723	225.089	7755.32	3743.65	3944.51	4161.01	5643.85	5105.63	4043.95	4685.7	3967.18	29200.5	12696.5	10401.9	11357.3	14784.3	19612.1	16871.8	13829.1	11303.4	10291	5665.39	3110.55	5700.36	3528.78	1568.13	3694.18	3537.12	7885.17	11429.4	10919.1	14364.4	6460.38	15754.9	9865	17549.1		NA	29200.5	<0.001	-1.14521	0.166488	<0.001	0.978903
0.31_406.7611m/z	0.30855	406.761	9619.69	12672.6	3564.87	5256.54	18397	15590.9	4926.2	5952.88	5516.76	72838.6	105008	105245	98529.6	148453	114626	80594.8	116485	85988.5	84744.3	0	5817.91	0	0	5319.51	1459.36	8896.46	87786.8	23256.4	19568.5	43007.9	56758.3	35328	84447.2	15441.9		NA	148453	<0.001	-2.41426	0.014523	<0.001	0.36079
2.18_745.5858m/z	2.17868	745.586	150099	134503	176480	302774	104970	463379	81406.1	120587	372974	0	0	0	0	0	0	0	0	0	7457.16	0	0	0	0	0	0	0	0	0	0	0	0	0	0	0		NA	463379	<0.001	5.64956	<0.001	<0.001	<0.001
2.19_576.1852m/z	2.18963	576.185	5897.92	16084	11437.5	11621.5	9537.36	4587.01	4120.25	10538	11772.3	45397	62777.6	53547.5	61617.9	49746.6	60542.6	38794.5	25547.8	42429.8	65177.4	1647.12	5172.16	4464.5	6782.88	6285.39	3138.71	3318.7	1472.94	0	0	0	1810.38	3669.17	0	0		NA	65177.4	<0.001	-1.67071	<0.001	0.113839	0.00102107
1.49_329.0888m/z	1.4884	329.089	41277.8	58800.1	56334	52473.8	47319.8	60604.5	56921.9	64954.4	68474.8	105777	96225.1	132175	90406.8	107202	68824.7	97063.7	121408	109977	108279	70080.5	55014.8	68646.9	74702.4	66867	75653.5	57379.8	116393	112290	113457	98965.2	92853.8	116506	95836.6	129354		NA	132175	<0.001	-0.610223	0.115709	<0.001	0.749175
2.19_746.1180m/z	2.18963	746.118	550766	421369	609698	595272	560637	665671	574751	628281	527603	370869	273424	250687	190953	191139	351643	350797	272771	242923	273294	5554.95	34593.6	30787.4	17069.7	20641	13378.9	13051.6	1941.92	2225.07	2681.92	2745.43	4350.32	1383.76	6542.83	2598.34		NA	665671	<0.001	0.722949	<0.001	<0.001	0.0166275
2.49_505.1451m/z	2.49367	505.145	2110.46	3583.18	2034.15	5902.83	4436.01	5332.31	3325.58	1596.58	3946.53	23841.3	13832.6	20706.2	13400.9	20492.7	13707.6	23333	18982.6	15369.5	19887.7	0	0	0	0	0	0	546.816	0	1317.05	0	0	0	838.888	353.011	579.795		NA	23841.3	<0.001	-1.63309	<0.001	0.0399474	0.902173
2.62_522.1253m/z	2.61973	522.125	0	267.773	0	0	0	0	0	0	0	10586.3	14516.7	20984.7	9967.96	14823.6	10253.4	12349.3	5679.89	14630.8	11801.6	0	0	0	0	628.159	481.532	0	2016.69	0	618.589	771.878	2745.23	1678.22	0	0		NA	20984.7	<0.001	-6.04531	0.14865	<0.001	0.0553014
3.46_743.1642m/z	3.45513	743.164	0	0	629.229	0	0	0	0	0	0	29944.2	68560.4	66029.6	36602.7	46972.6	39938.1	30849.5	83098.4	63953.7	43158.2	0	0	0	0	0	0	0	0	0	0	0	0	0	0	0		NA	83098.4	<0.001	-6.59056	<0.001	<0.001	<0.001
1.30_461.1308m/z	1.29943	461.131	53933.9	53821.9	46546.7	41465.5	55018.9	59175.8	64530.6	41638.6	63943.8	34760	27848.8	26642.6	24843.2	25546.4	30678.7	33428.2	35829.8	18702.3	24415.2	99923.8	48784.7	69819	55940.6	50627.5	56766.4	59161.3	42728.1	35345.4	37229.6	61501.1	39705.2	39664.1	19650.3	71555		NA	99923.8	<0.001	0.634935	0.026845	<0.001	0.696288
3.60_875.2672m/z	3.60312	875.267	0	0	0	0	0	607.395	0	0	0	66155.6	40380.5	66850	47123.2	51149.9	34490.2	40206.1	43726.3	43041.2	56066.5	0	0	0	0	0	0	0	40656.7	25451.4	11880.5	12181.2	24851.3	42594.7	14435.9	18018.6		NA	66850	<0.001	-6.58596	0.318673	<0.001	0.994589
2.98_547.2407m/z	2.98405	547.241	0	0	0	0	0	0	0	0	732.686	50116.1	62978.6	64451.6	42422.5	69781.4	24417	48547.1	56166.4	27079.5	49532.7	0	1298.53	0	2135.18	2941.23	412.03	1155.32	111971	72034.9	89126.9	59417.4	112169	59686	41630.4	80889.3		NA	112169	<0.001	-6.41123	0.0111824	<0.001	0.145835
4.08_1152.0847m/z	4.07967	1152.08	2972.89	6587.01	12366.1	3089.05	13152.9	6516.29	9957.59	18468.8	7085.5	0	0	0	0	0	1675.12	0	0	0	0	1123.56	12478.4	6477.53	5787.99	8087.7	5315.04	9874.19	0	0	0	0	0	0	0	0		NA	18468.8	<0.001	3.97395	0.509391	<0.001	0.91333
1.97_382.1156m/z	1.97327	382.116	1549.12	1310.6	1139.85	4994.03	6254.24	3666.56	1724.2	605.998	2637.22	33571.8	42854.1	35248.8	33363.1	40270.6	72509.6	30959.4	30754.2	27913.4	35208.3	1438.69	0	854.541	1451.94	1398.95	784.456	0	9835.48	6880.2	7448.21	6523.89	7858.31	9841.7	7317.96	12894.8		NA	72509.6	<0.001	-2.66865	0.0109672	<0.001	0.749365
0.38_606.0774m/z	0.379	606.077	32691.3	46697.8	48197.8	40654.2	35079.3	36421.9	49680.1	67551.6	47046.1	17248.2	17023.4	13517.5	27674.5	25994	18640.9	19455.4	29442	17703.8	15603.4	53684.3	25222.8	43448.3	48371.6	35760.9	42899.3	24776.6	11784.2	14241.6	9189.06	20042.7	11109.4	18534.6	13696.8	26569.7		NA	67551.6	<0.001	0.797058	0.117348	<0.001	0.881952
2.75_598.2270n	2.7484	643.226	191303	225283	227093	259320	94312	228988	169629	173887	237334	544027	554934	683821	451088	662438	425664	534723	474114	494641	553910	218788	192231	250832	170727	223461	224263	236655	729865	776561	474180	547175	604845	617032	625934	681709		NA	776561	<0.001	-0.985458	0.194668	<0.001	0.946288
1.03_391.0720m/z	1.02828	391.072	2683.4	2503.64	1778.84	2044.41	1639.89	3402.48	4889.33	826.222	2091.15	8904.8	14303.6	14286.6	9784.6	11207.1	8411.97	10716.6	13738.7	15083.9	13503.3	4542.26	1563.46	1971.65	3535.11	2152.52	1025.52	3510.59	20346.4	15861.3	15120.2	11037.8	17064.8	12699.5	12355.1	29408.2		NA	29408.2	<0.001	-1.59701	0.385742	<0.001	0.828975
2.11_134.0248m/z	2.1129	134.025	74625.7	241400	107189	62910.7	72084.6	66890.8	92087.3	72838.6	82241	10460.4	2513.34	3072.03	17280.5	7198.31	2632.98	15893.6	18113.3	6446.84	21951.4	1888.05	49411.2	0	4437.42	2657.66	4452.22	27392.7	0	0	4055.7	0	353.281	168808	869.713	1496.64		NA	241400	<0.001	2.21715	0.00291462	0.0641474	0.977907
0.96_265.0938m/z	0.957033	265.094	2839.14	2519.8	1354.85	723.733	3170.27	535.637	2329.5	2002.17	1913.46	10826.9	9410.46	22830	15332.8	10609.1	18036.1	9392.51	11255.7	14091.2	12753.9	3684.51	1349.76	1298.81	0	828.907	4323.99	0	15684.7	7498.08	9286.16	12047.6	11912.1	12320.7	0	21100.3		NA	22830	<0.001	-1.94068	0.209464	0.0343212	0.913634
2.34_385.1168m/z	2.3376	385.117	0	0	0	0	0	0	0	0	453.976	7842.94	5206.76	13560.1	7350.23	6400.79	7335.21	8080.34	8859.65	11825.4	11074.3	1281.6	554.134	1609.79	0	0	0	405.021	8564.75	10169.6	5859.63	6745.69	7685.58	6846.78	3556.11	9699.32		NA	13560.1	<0.001	-5.1564	0.159571	<0.001	0.308533
0.50_306.0344m/z	0.499567	306.034	56434.9	50991.6	55132.9	47697.9	59900.6	48443.1	42748.4	60685.7	55128.2	26673.9	23092.2	15566	18479.8	22593.7	37337.7	23855.9	36027.4	19118.2	21749.4	69434.5	60155.4	69824.9	51322	56985	59576.2	46649.6	21169.6	18073.2	21983.5	32074.3	18683.9	17985.7	18919.2	23730.3		NA	69824.9	<0.001	0.774029	0.935791	<0.001	0.616367
1.85_206.0471m/z	1.84723	206.047	0	0	0	0	0	0	0	239.834	0	1703.81	1226.53	616.004	1820.87	1916.35	2090.64	1437.38	3721.49	314.877	1771.89	0	0	281.328	0	140.546	0	0	6756.67	1810.67	1879.33	3772.77	2033.54	2610.36	2638.9	2854.53		NA	6756.67	<0.001	-4.13304	0.392796	<0.001	0.959886
2.67_594.1693m/z	2.66905	594.169	22727.2	30463.1	25349.4	26078.2	15981.5	33185.5	23135.9	34645.2	30673.7	62041	49426.6	62410.8	46423.8	54082.6	43018.7	60069.9	52593.6	68976	58981	8496.55	9394.61	7396.67	2576.86	9760.61	7205.21	12097.7	10895.3	3295.39	2908.83	1192.53	4160.91	3815.22	2136.11	2263.76		NA	68976	<0.001	-0.729113	<0.001	0.909874	<0.001
1.58_143.0353m/z	1.57608	143.035	11497	14395.2	12798.5	9329.34	10205.5	11823.8	13116.8	16631.5	14807.2	5199.17	6996.42	4711.86	5847.13	4544.66	2731.09	8854.1	5125.06	4813.87	6236.36	10644.3	11365.7	12485	13787.3	11009.1	11926.3	12030.7	8255.76	8283.91	13410.8	9100.63	12272.7	9130.74	7790.12	13583.2		NA	16631.5	<0.001	0.838432	0.00358623	<0.001	0.00625675
1.20_353.0500m/z	1.2008	353.05	1048.3	1752.4	1563.1	205.254	854.376	825.811	1268.46	1870.08	986.215	0	0	0	0	0	0	636.716	0	0	0	1087.96	1969.7	2398.29	1789.67	1132.75	2559.23	2697.02	734.616	0	2244.12	793.71	2855.53	0	1722.6	3520.61		NA	3520.61	<0.001	2.89609	0.00287414	<0.001	0.107454
0.65_180.0665m/z	0.647517	180.067	507731	487176	612623	521565	588321	517875	632129	572975	575774	387582	302936	336436	350336	327794	482247	348295	446140	298317	365025	434583	670454	599829	537736	633194	554726	495829	303712	247116	274215	336420	269382	299330	278219	233746		NA	670454	<0.001	0.424641	0.023528	<0.001	0.157265
1.37_311.0827m/z	1.3652	311.083	4285.31	4753.21	3533.6	2650.14	2527.98	3289.71	3338.32	3840.74	4572.19	6815.35	5600.52	7790.78	8405.63	7046.3	6622.43	8645.1	7027.77	6831.73	7683.42	3138.34	3601.08	2022.52	2823.82	681.223	4715.55	3674.28	7103.03	5349.6	6102.45	6416.84	5948.29	6871.56	5193.09	8400.83		NA	8645.1	<0.001	-0.687639	0.239366	<0.001	0.827978
0.33_575.0005m/z	0.33205	575.001	97983.8	105943	93020.9	80342.9	107894	88436	89988.2	102216	84533.2	136711	131893	127899	158184	171605	160656	119096	167762	117093	128733	35044.3	88353	52306	52221.6	90663.6	56149.8	71397.7	144379	70170.6	76395.6	116201	109405	109862	131572	91238.3		NA	171605	<0.001	-0.407136	<0.001	<0.001	0.832097
0.86_218.1044m/z	0.863883	218.104	0	0	0	326.586	0	0	0	0	0	4419.7	5797.58	3039.02	3827.57	3542.57	5716.21	2767.99	3907.26	3867.51	3537.24	0	248.042	0	0	0	593.337	0	3674.6	8074.58	1355.09	7667.64	808.414	7941.21	3515.58	6782.07		NA	8074.58	<0.001	-4.71309	0.634377	<0.001	0.800343
2.58_381.1947m/z	2.58137	381.195	0	0	0	0	0	491.923	0	0	0	3415.51	4326.07	4645.25	4951.23	6841.82	942.118	1494.7	3508.87	1507.9	4919.95	0	0	283.647	844.795	0	0	3861.88	10127.6	6202.72	8517.34	3757.65	8524.13	4970.6	8986.66	7377.04		NA	10127.6	<0.001	-4.20285	0.161841	<0.001	0.751209
1.51_592.1413m/z	1.51032	592.141	0	0	0	0	0	0	2102.29	0	0	55210.6	21684.2	35067.1	24416.7	14239.7	35606	5818.41	43519	18702.4	34786	0	0	0	399.723	0	0	0	103094	23136.6	10904.6	33902.1	17191.2	36440.9	38589.6	7305.4		NA	103094	<0.001	-4.81821	0.954603	<0.001	0.99645
1.23_431.1188m/z	1.23368	431.119	47903.3	51023.2	44264.1	35631.2	48794.2	43766.2	56068.5	47962.1	55454.2	29398.6	32640.5	40395.9	25364.8	26387.8	35849.6	28687.8	32299.5	29220.4	30975.8	96109.1	61035.9	79751.5	70845.1	56839.8	74067.4	55462.3	59416.4	48766.6	41088.3	57154.4	45891.1	45622.5	22814.4	82265.1		NA	96109.1	<0.001	0.430658	<0.001	<0.001	0.946288
0.50_249.0560m/z	0.499567	249.056	7877.1	5888.77	5190.49	7670.64	6526.32	3849.33	7799.6	5404.37	6238.05	15602	14147.5	11183.5	11276.5	17405.9	19137.4	10188.6	17061.1	8147.71	13945.9	9238.22	7975.61	4843.97	7697.77	7397.36	6884.33	5947.63	16091.4	10023.7	9802.73	14542.5	9609.92	13508.8	10361.6	6584.79		NA	19137.4	<0.001	-0.789328	0.844192	<0.001	0.499866
0.34_819.1522m/z	0.337533	819.152	374487	395627	366918	298685	381944	306693	383120	352820	347583	244185	182582	164394	210150	245915	260177	203823	271034	151774	188139	257923	321077	253716	282050	344741	267923	313416	226778	128680	177797	199525	157470	186297	198997	226041		NA	395627	<0.001	0.518529	0.0340661	<0.001	0.862337
2.09_643.2260m/z	2.09098	643.226	32538.7	30743.2	23890.4	32004	10939.3	26988	22376.7	18534.4	22779.1	68098.5	75096.8	79090	50581.4	78788.3	73802.4	64320.7	47012	48941.3	64901.4	28024.5	25665.6	80840.2	44776.1	35877.8	52730.4	61751.5	70667.3	141720	96941.4	78832.8	74884.3	111511	96684.9	90366		NA	141720	<0.001	-0.975356	<0.001	<0.001	0.73162
0.65_378.0985m/z	0.653017	378.099	12122.1	7520.38	9092.6	7009.34	3246.51	7318.51	21355.9	1534.69	6920.3	94031.8	45383.6	73729.4	73757.4	45765.2	98819.3	32146.4	94621.2	37167.6	68148.2	10072.2	11419.7	6391.77	20863.3	10201	9664.86	8292.87	101515	34545	21466.3	60941.3	34944.5	64533.7	43040.9	13706.1		NA	101515	<0.001	-2.05996	0.954603	<0.001	0.376771
3.12_520.1950n	3.12368	565.193	211900	229978	205425	191418	209022	269530	174709	164115	284586	93747.2	114739	65357.5	77785.2	72139	73569.5	192136	84204.8	55192	67728.3	411269	182325	288212	226057	176827	179711	334096	105399	122744	108849	104050	141754	85742.4	90101.6	238886		NA	411269	<0.001	0.877548	0.125267	<0.001	0.791647
4.13_581.2054m/z	4.13447	581.205	2223.97	2019.48	4537.43	4767.29	1193.72	4546.58	1129.09	1089.06	6092.67	22517.6	25947.8	27834.9	16531.8	27818.8	27285.1	23128.9	17759.9	10744.8	15778.1	3353.89	1039.69	8266.15	1038.76	5509.38	4761.23	580.618	28021	33818.7	14719.1	18951.3	23539.1	20792.5	18885.8	33293.5		NA	33818.7	<0.001	-1.9491	0.914629	<0.001	0.946288
1.20_143.0349m/z	1.19532	143.035	919445	1.05614e+06	1.06125e+06	834428	928303	948021	959584	1.19884e+06	1.00001e+06	441765	609766	527135	480942	414882	259142	705530	411828	477814	555352	1.37022e+06	1.19002e+06	1.2667e+06	1.12536e+06	1.26763e+06	1.17758e+06	1.21426e+06	749483	1.01563e+06	1.45734e+06	1.07237e+06	1.17352e+06	878743	927296	1.51576e+06		NA	1.51576e+06	<0.001	0.706092	<0.001	<0.001	0.00781374
0.47_246.0300m/z	0.472167	246.03	16114.1	13406	10602.8	7566.1	20644.4	8882.61	19371.7	15478	13387.6	4937.71	1335.49	1621.41	3838.02	2004.39	4790.55	2383.47	7169.96	1067.27	2622.16	10609.6	13159.1	11545.4	12630	9042.7	9803.21	9148.33	1232.27	502.867	797.075	4106.53	1120.2	1928.13	1751.46	3313.21		NA	20644.4	<0.001	1.47876	0.10894	<0.001	0.77361
3.53_887.3074m/z	3.53187	887.307	0	0	0	0	0	1344.75	0	0	0	10972.5	10689.5	8326.66	6023.88	12329.1	2978.6	11705.8	6203.4	1733.72	7545.06	897.378	795.802	0	1095.43	984.553	1001.67	801.742	14631.2	20699.6	11346.9	7575.24	18791.1	12647.6	16519.5	30487.7		NA	30487.7	<0.001	-3.96163	<0.001	<0.001	0.0382316
0.32_179.0560m/z	0.315183	179.056	105863	155894	189125	93021.3	43400.9	122181	104566	206689	148029	42030.8	27534.7	26799.5	26837.9	21529.4	25144.5	39095.5	29867.5	31796.4	42991.4	230412	132747	187458	208454	155792	171201	130023	37446.3	60205.7	71691.6	61022	41060.6	59539.8	33194.7	116038		Monosaccharide	230412	<0.001	1.42086	0.00327173	<0.001	0.778939
1.73_399.1010m/z	1.72667	399.101	15580.9	18364.8	16225.6	21022	25387.7	12388.5	14269.5	15834.4	20973.6	10135.5	7435.67	8373.44	11892.5	9903.04	10457.3	9560.93	8525.91	4916.46	8015.19	21332.3	16724	33114	18684.1	20840.5	24911.8	14698.3	15917.6	11223.3	10398.8	14113.4	12489.4	14536.8	8627.82	16564.1		NA	33114	<0.001	0.689768	0.0125827	<0.001	0.730765
1.15_222.0779m/z	1.15147	222.078	0	0	0	0	0	601.159	0	0	0	2178.58	3714.33	4431.93	1545.06	4191.1	2132.93	4697.11	3795.41	1828.75	4248.36	0	629.483	0	609.409	0	0	0	6761.64	5375.88	2902.58	3970.8	6025.37	2912.12	2711.29	2017.71		NA	6761.64	<0.001	-3.89285	0.561965	<0.001	0.861354
1.10_341.0940m/z	1.10215	341.094	7949.82	10125.8	8971.21	6640.91	5813.15	8767.68	7653.17	9535.88	9843.13	15823.7	14806.9	16401	12191	15894.2	10973.3	12439.3	22089	13221	14301.7	13943.8	6773.75	12280.6	11059.7	9079.81	12274.9	10499.4	15589.5	13012.8	14511.3	15119.2	13610.8	22680.7	11582.7	27115.1		NA	27115.1	<0.001	-0.571314	0.148886	<0.001	0.783064
0.57_204.0880m/z	0.565317	204.088	843.46	89.2998	276.233	2474.19	503.859	1200.41	1476.43	450.913	921.621	13858.8	16082.7	14960.9	12602.3	16253	16757.4	12806.4	30333.1	11674.6	13160.3	5947.13	3457.23	1932.54	2940	4227.72	3675.38	2587.93	31326.8	14863.6	15811.9	14085.8	26098.8	18688.3	12001.9	25549.4		NA	31326.8	<0.001	-2.85176	<0.001	<0.001	0.0387807
4.70_636.2623m/z	4.6961	636.262	58249.9	64397.2	55365.2	55247.7	34109.7	38116.9	49884.2	48442.8	85034.8	10091.2	19829.7	18921.1	39851.6	24049.2	18565.3	20117.2	25170.8	20055.9	26745.4	74807.8	47809.2	60637.7	68695.5	53331.5	69609.7	59989.3	19769.2	18644.2	38846	29972.8	19329	74710.7	31740.6	54076.4		NA	85034.8	<0.001	0.888461	0.10694	<0.001	0.77361
0.33_478.0368m/z	0.33205	478.037	31145.6	16071.9	11203.9	25143.8	35061.6	19537.2	37590.9	5991.31	18641.4	4058.52	332.456	2183.13	2878.07	1193.26	2431.67	4007.34	4890.47	3611.84	4327.87	24373.9	23428.7	19713.2	20807.9	18010.2	20995.8	19969.4	2557.17	3095.52	7119.63	3958.54	2238.77	4764.53	3108.9	7045.78		NA	37590.9	<0.001	2.00727	0.460841	<0.001	0.78881
1.40_359.0992m/z	1.39523	359.099	28026.5	24689.9	27346.3	22691.5	17416.1	19566.6	16211.3	17249.3	24058.2	40466.6	35988.5	48993.4	34291.6	39859.8	64507.9	43255.2	36112.1	27426.1	41363.4	46760.1	36878.6	39119	51164.4	28257.6	59631.8	41495.1	91804.3	90279.8	106892	109196	71397.2	87876.8	71709.5	88316.3		NA	109196	<0.001	-0.631804	<0.001	<0.001	0.847952
4.22_581.2042m/z	4.21668	581.204	11160.7	10104.8	11413	21282.8	2231.34	18319	5012.24	9619.96	15358.3	87411.3	87047	88835.4	60516.8	98748	93913.8	72723.1	58942.5	41906.6	51726.2	21653.2	9974.74	30138.1	15832.9	20099.3	12441.3	6549.79	91105.8	100490	44740.9	58024.6	69789.2	78679.5	65602	88503		NA	100490	<0.001	-1.85447	0.458049	<0.001	0.715554
2.22_403.1116n	2.21703	402.104	9.53788e+06	1.02131e+07	8.09442e+06	8.41002e+06	1.76297e+07	1.08817e+07	1.07395e+07	9.5208e+06	1.01378e+07	4.91818e+06	5.07213e+06	3.51432e+06	5.12032e+06	3.1892e+06	9.55254e+06	4.80879e+06	2.78137e+06	3.43725e+06	4.02674e+06	1.28752e+06	2.75268e+06	2.19192e+06	2.37925e+06	2.80108e+06	1.52803e+06	2.07213e+06	431244	514338	409214	675362	641803	315680	803169	824546		DIM2BOA-Glc	1.76297e+07	<0.001	0.823225	<0.001	<0.001	0.376771
0.95_507.1388m/z	0.946083	507.139	0	0	0	0	0	0	0	0	0	1085.43	1151.72	4245.46	0	2147.53	3071.96	3663.17	1971.92	2187.09	3872.64	0	0	287.22	0	0	0	0	9675.24	9617.76	7224.57	2991.71	6802.16	7034.86	12707.1	10493.4		NA	12707.1	<0.001	NA	0.089705	<0.001	0.825718
0.65_179.0020m/z	0.653017	179.002	2060.7	2384.03	3105.71	2466.95	2714.4	3266.97	2735.14	2358.25	2491.71	3314.28	3857.25	4273.14	4550.41	3884.83	4422.1	3357.97	3815.32	3826.23	3224.75	2488.94	2757.28	3023.94	2392.78	2352.21	3152.15	2766.81	3718.26	4264.53	2704.49	2973.66	2784	3851.15	2346.07	2459.67		NA	4550.41	<0.001	-0.385418	0.253696	<0.001	0.328569
1.91_343.0909n	1.90752	342.084	9.58208e+06	7.01675e+06	8.09872e+06	8.20915e+06	4.17658e+06	9.85384e+06	6.43486e+06	7.47121e+06	9.45812e+06	2.53443e+06	705359	666947	829573	941773	409842	3.89999e+06	2.69503e+06	684412	1.68028e+06	80556.3	2.81351e+06	26227.7	164460	127672	119805	1.54293e+06	26485.2	44203.8	166070	25607.1	117227	131816	215940	166151		DIBOA-Glc	9.85384e+06	<0.001	1.64693	<0.001	<0.001	0.66008
2.47_386.1104m/z	2.47175	386.11	3508.98	3068.73	6077.99	11980.4	2205.68	8605.76	2165.53	4276.29	6029.94	28517.8	21665	31119.1	12669.6	29534.1	13481.6	30840.8	22725.6	26492.5	19163.7	0	0	0	0	0	0	843.635	0	0	0	0	0	1330.73	0	0		NA	31119.1	<0.001	-1.48984	<0.001	0.406313	0.703208
0.71_129.0192m/z	0.71045	129.019	2.30261e+06	2.39243e+06	2.56172e+06	2.24595e+06	2.35146e+06	2.44201e+06	2.26298e+06	2.58005e+06	2.3272e+06	1.7312e+06	1.93534e+06	1.83087e+06	1.76209e+06	1.59161e+06	1.2816e+06	2.03118e+06	1.6686e+06	1.78037e+06	1.87706e+06	2.82791e+06	2.73547e+06	2.7714e+06	2.58237e+06	2.75905e+06	2.66621e+06	2.72321e+06	2.14325e+06	2.46995e+06	3.01283e+06	2.61369e+06	2.64658e+06	2.22922e+06	2.26034e+06	3.11179e+06		NA	3.11179e+06	<0.001	0.310225	<0.001	<0.001	0.0422695
1.48_507.2616m/z	1.47743	507.262	0	0	0	0	0	0	0	0	0	6702.43	2386.55	10159.3	12075	14726.5	6690.97	21499.6	0	2098.81	14841.5	0	0	0	544.321	0	0	0	13403.1	47939.6	13310.6	3854.65	21096.5	27701.6	16302.4	39129.6		NA	47939.6	<0.001	NA	0.19635	<0.001	0.909447
0.83_282.0850m/z	0.831	282.085	157004	204815	184139	204772	211044	164167	200908	184486	229030	111045	85556.9	115288	175314	125323	128862	131421	123930	87486	112517	126373	161709	180547	166460	167787	220480	134191	127265	78852.6	67601.1	109369	71073.3	114322	71667.7	75078.8		NA	229030	<0.001	0.479853	0.00840571	<0.001	0.780403
0.37_275.0218m/z	0.368033	275.022	64141.4	124184	113312	133774	41958	71905.3	52188.6	129557	102035	200347	484037	452601	391746	363692	153000	172176	220241	586739	286256	68974.4	61202.8	69668.4	69150.8	76493.6	83774.4	72230.3	296706	223887	150461	246842	241483	306035	341106	131696		NA	586739	<0.001	-1.27449	0.328202	<0.001	0.955324
0.75_317.0902m/z	0.7488	317.09	0	0	0	0	0	1102.1	0	0	0	2204.48	4132.56	2917.78	2925.33	3686.8	5647	2588.23	2563.93	3255.04	3630.36	0	0	500.874	0	0	0	433.802	3476.18	3544.24	1309.99	3065.03	2755.01	2127.71	2367.54	3178.03		NA	5647	<0.001	-3.3105	0.753482	<0.001	0.796323
0.55_369.0008m/z	0.548883	369.001	6785.97	8344.19	7661.54	5830.74	713.679	9487.25	4489.02	8491.01	8834.66	0	469.782	0	0	0	0	1357.1	0	0	0	4662.49	2942.97	4104.31	5026.7	4985.22	4967.68	4892.41	275.803	395.378	3796.66	583.982	2277.59	936.678	0	5447.62		NA	9487.25	<0.001	3.60767	0.0120864	<0.001	0.0415837
0.33_191.0560m/z	0.33205	191.056	1.23469e+06	1.39473e+06	2.09004e+06	1.09691e+06	439435	1.56598e+06	1.23764e+06	2.24367e+06	1.72407e+06	532555	371175	392814	332958	345577	161377	740267	385292	316488	467856	2.1815e+06	1.75115e+06	2.44142e+06	2.0207e+06	2.02228e+06	1.75013e+06	1.70743e+06	525180	767593	853225	553189	640790	621130	605374	1.31268e+06		Quinic.acid	2.44142e+06	<0.001	1.27458	0.00281985	<0.001	0.812703
1.63_389.1106m/z	1.6254	389.111	7459.07	6884.39	4217.43	6471.95	6817.75	9992.28	5209.46	4533.29	8661.58	12582.8	15045.6	13457.7	11708.2	13820.8	17773.5	15996.1	13331	13885	13446.9	17256.9	12543.6	14569.8	15366.1	13454.1	10904.5	13887.4	23761.2	20721.8	28950.8	21793.1	27581.7	20423.8	23238.1	35078.7		NA	35078.7	<0.001	-0.745281	<0.001	<0.001	0.66008
0.33_371.1199m/z	0.33205	371.12	14792.9	20475.2	33278.1	9897.25	767.603	13635.5	11695.4	38232.2	25405.1	0	0	0	0	0	0	2945.08	0	0	1392.87	46446.5	23584.2	46188.8	36836.5	26007.6	29485.8	24634.1	1124.13	2059.85	3303.8	2945.78	929.074	2304.08	2096.27	11755.3		NA	46446.5	<0.001	3.76299	<0.001	<0.001	0.0103774
2.71_667.2058m/z	2.7129	667.206	4716.88	6466.24	1112.64	5793.72	1462.58	5883.93	3391.64	1062.16	6673.94	34773.7	26788.1	33370.3	30319.3	37860.5	29988.2	23631.4	35696	16479.4	26868.7	8450.39	5782.08	5144.26	2972.35	3813.27	7257.95	10158	48284.6	22355.2	12950.8	30568.6	25800.3	28424.6	35769	24733.7		NA	48284.6	<0.001	-1.98518	0.427742	<0.001	0.530488
1.08_384.1548m/z	1.08023	384.155	0	0	0	0	0	0	0	0	0	5326.82	1116.17	256.656	2273.07	2584.98	1160.63	5549.58	0	1131.07	313.05	0	0	0	0	0	0	0	7603	1094.79	920.21	9693.5	6565.06	812.195	11294.7	66.9552		NA	11294.7	<0.001	NA	0.539537	<0.001	0.783064
1.79_343.1045m/z	1.79243	343.104	27932.2	26806.7	24288	21934.2	16444.2	23651.6	20881.2	19191.5	27423.8	16185.7	13237.5	14361.9	12337	16319.9	9602	18718.6	15392.7	12621.9	11525.8	43741.7	23305.8	26795.9	27853	26876	27574.8	28396.7	15409.5	14598.9	14514.4	15346.2	15396.3	13343.3	7806.77	25514.2		NA	43741.7	<0.001	0.501751	0.318009	<0.001	0.751209
1.43_359.0872n	1.4336	404.084	40742.4	30893.1	43058.5	38193.2	19432.9	41471	37602.8	48747.7	53095.7	20965.2	8594.91	8634.45	7490.68	8748.53	4316.17	23811.1	19401.2	10439	13580.4	0	0	0	0	0	0	0	0	0	0	0	0	0	0	0		NA	53095.7	<0.001	1.13636	<0.001	<0.001	<0.001
0.68_142.0511m/z	0.6804	142.051	4112.16	6197.19	3644.08	4177.48	3152.6	12290.2	4230.36	2479.64	5057.16	17189.8	12750	17101.7	13811.4	16339.2	19986.5	11006.8	16565.2	14110.8	15506.8	4882.55	3010.72	2535.13	3602.29	3503.29	4460.06	2878.3	11637.7	7717.1	2624.07	7694.35	7444.79	9781.68	10599.3	3040.69		NA	19986.5	<0.001	-1.11977	0.00212737	<0.001	0.429135
4.07_511.1761m/z	4.07418	511.176	0	0	0	0	395.282	0	800.365	0	0	26174.7	14807.5	11998.2	17299.6	23476.6	21931	12676.6	34310.7	4729.2	24358	58.8287	2400.52	0	0	0	0	1362.76	35818.1	6113.67	11555.3	13341.1	22618.8	10278.8	21321	3572.32		NA	35818.1	<0.001	-4.97221	0.735015	<0.001	0.771231
0.79_451.1470m/z	0.792633	451.147	8080.93	8146.05	6703.55	11114.5	3989.83	13833.3	3297.2	5278.53	8662.46	21388.8	30287.5	29933.7	19194.3	27619.9	22462.6	26652.3	23132.1	17357.1	23624.1	12060.3	7281.21	14814.1	8864.11	9029.18	9031.18	9961.49	43370.2	42118.3	26412.9	18585.5	24866.5	27654.7	38449.7	29190.6		NA	43370.2	<0.001	-1.14649	0.0521072	<0.001	0.926162
1.00_205.0359m/z	1.0009	205.036	9667.33	13513.7	11270.6	12662.4	9303.06	10583.3	12933.8	13652.8	13571.1	14000.1	16150.1	19405.7	21386.2	15813	15605.1	15591.3	20139.2	20566.1	19369.9	7659.31	9825.7	9704.65	9901.58	10454.8	9313.17	9572.11	19547.3	13353.8	10876.5	12062.6	14575.5	16134.8	15549	9009.31		NA	21386.2	<0.001	-0.402267	0.00212737	<0.001	0.946288
4.18_329.0670m/z	4.17832	329.067	369595	243095	180803	167688	72399.7	361934	192441	189060	297145	64745.3	24418.1	57754.1	22427.9	11318	8884.27	153112	32151.8	21766.4	38743	500937	199970	494249	233227	184597	195247	422238	20555.2	118567	31095.3	40354.9	43817.9	56395.7	70200.4	141527		NA	500937	<0.001	1.66659	0.221218	<0.001	0.923887
0.59_129.0192m/z	0.58725	129.019	757948	904011	917485	799148	485656	923860	660440	943898	874070	453161	451241	477562	459259	364778	270173	644086	377001	474244	508297	711034	652256	732883	680897	694162	719417	731478	451514	534978	715777	540841	612282	515242	455538	785441		NA	943898	<0.001	0.589059	0.539537	<0.001	0.181558
1.15_326.0897m/z	1.15147	326.09	10665.3	3566.48	7604.55	5002.99	7009.7	10151.4	539.963	8447.83	23388.2	0	0	0	0	0	0	1535.93	1290.6	0	0	0	0	0	0	0	0	0	0	0	0	0	0	0	0	0		NA	23388.2	<0.001	3.40198	<0.001	<0.001	<0.001
1.23_331.1042m/z	1.2282	331.104	21831.3	22110.4	26175.1	33860.6	11048.5	28657.1	16539.7	19568.1	28459.7	51013.3	46842.9	67661	49518.7	65149.6	41792.6	64085.7	39551.1	42697.4	51348.9	30992.5	22356.5	37092.7	18058.4	28696.2	23371.3	18303.7	51102.1	55402.9	25389.5	42403.7	41193.1	39671	24904.7	43898.4		NA	67661	<0.001	-0.809074	0.648776	<0.001	0.463537
2.44_371.0995m/z	2.44435	371.099	13266.2	15056.7	19585.1	23471.9	8368.21	22475	15816	11064.3	18320.6	28099.6	37405.9	40825.3	24554.7	42454.1	31688.1	57382.9	49055.2	26817.5	35230.3	21005.1	19153.6	38995.8	29771.5	24917.9	25126.7	27859.9	59009.4	69124.2	56020.2	40856.4	55702.5	47729	41343.3	62883.4		NA	69124.2	<0.001	-0.824282	<0.001	<0.001	0.881755
1.19_237.0444m/z	1.18983	237.044	0	0	170.333	483.505	0	0	0	0	0	5332.29	6236.1	8006.85	4647.16	9049.89	2991.1	7592.85	5901.22	3887.52	8173.79	372.409	0	0	0	0	249.028	0	11919.6	8306.26	4258.08	4010.42	8408.74	4832.15	6196.58	7258.58		NA	11919.6	<0.001	-4.44374	0.850632	<0.001	0.970429
0.80_267.0974n	0.798117	312.095	343036	486516	417842	460440	461878	332629	433650	405417	500883	258905	202265	299239	405622	272291	265841	276207	296590	221496	285795	385048	360387	471477	432217	427969	535687	312681	340966	204910	209710	308776	225029	283490	190601	249139		NA	535687	<0.001	0.42745	0.539537	<0.001	0.889582
2.30_179.0225m/z	2.29925	179.022	81031.3	264782	93842.7	48982.1	273449	67929.3	116804	83576.9	109840	17504.1	13761.9	15685.2	59876.8	16038.3	60683.3	23461.8	23361.8	23699.3	32803.8	15534.6	30887.9	14187.7	35686	40305.9	29862.9	25011.4	13291.2	1964.56	8548.33	5524.77	5606.55	7629.38	5883.55	6395.13		NA	273449	<0.001	1.4853	<0.001	<0.001	0.981835
1.10_164.0717m/z	1.10215	164.072	225897	279431	373694	298764	221866	246618	303092	322341	329508	186480	113485	156130	184863	145043	241419	163374	195391	98617.6	140039	233011	387083	417523	284783	373544	411446	260566	126162	115169	109182	360263	99084.9	176792	124550	124416		L-Phenylalanine	417523	<0.001	0.575928	0.981114	<0.001	0.693796
2.82_514.3253m/z	2.81965	514.325	50320.8	49385.8	50929.6	57019.2	45348.7	49561.7	46562.2	46834.6	52179	65401.2	58952.5	64988.9	61802	59677.5	51608.9	61371.8	60427.8	65046.3	53842.2	44012	40639.4	40162.4	43458.6	41502.2	42829.1	37451.3	46409	39948.9	43837	42961.6	44657.1	42312	46437	44778.2		NA	65401.2	<0.001	-0.191645	<0.001	<0.001	0.147522
1.11_180.0309m/z	1.10763	180.031	2282.61	10840.2	6071.24	3922.19	5586.75	4808	3589.48	3827.22	3972.92	6221.66	7706.99	14018.5	26368.8	15679.3	16912.2	11496.9	15238.3	20697.7	26034.3	503.669	1535.31	472.718	1668.74	2043.45	4208.85	1048.07	14898.4	426.167	3418.41	825.67	3541.87	4231.66	2200.76	395.045		NA	26368.8	<0.001	-1.1677	<0.001	0.0163167	0.693573
0.97_347.0995m/z	0.968	347.099	16135	20271	19833.7	23885.9	12397.8	26904.2	16004.5	15998.8	24163	30191.4	36316.7	38057.2	35795.8	33550.6	26789.2	45335.5	33427.9	33278.7	37337.3	38943.1	18939.7	29951.8	26905.1	23289.3	25683.9	26686.3	41242.4	50495.2	39611.8	43762.6	46807.7	42880.2	34333.2	64327		NA	64327	<0.001	-0.584628	0.0014736	<0.001	0.898919
1.31_299.0784m/z	1.3104	299.078	3772.01	8271.4	8017.18	5240.22	7980.44	9510.34	5366.33	13554.7	12783.4	20468.4	23192.6	32180.7	14867.4	17477.7	20922.3	15875.8	18115.8	27108.8	25287.9	9197.02	7561.86	15778.2	11804.1	10276.4	16301.7	6382.03	35112	22685.7	28172.4	21564.6	22510.9	27974	21784.5	29461.6		NA	35112	<0.001	-0.956843	0.0925925	<0.001	0.930114
0.37_268.0229n	0.373517	535.039	71861.4	89333.7	101385	87369	63959.2	87921.9	92244.1	113966	118160	54909.7	55004.2	55328.5	62195.7	49043.8	63361.9	51707.5	54736.1	63165.6	50110.2	75128	75115	93495.5	91029	77789.5	104103	58728.8	50434.7	49612.2	37824.7	56497.3	50428.8	70087.7	39020.5	54880.7		NA	118160	<0.001	0.495041	0.252066	<0.001	0.991228
0.80_130.0873m/z	0.798117	130.087	51379.4	76940.4	49755.8	28887.6	54467.7	29230.5	61162.6	67540.5	59777.8	32642.3	27009.1	16046.8	27428.7	15062.9	26618.2	17591.6	25954.7	18796	22580.5	40991.3	49791.3	35612.1	53356.4	45462.6	34664.6	67800.4	16596.4	9870.89	12615.5	26574	10314.1	11635.5	23646.6	15830.2		Leucine	76940.4	<0.001	0.84045	0.0809257	<0.001	0.674339
2.92_729.1479m/z	2.91828	729.148	0	0	729.019	0	809.078	816.246	0	0	0	91508.8	206203	173494	106988	150821	143251	86843	161933	163336	113188	0	0	0	0	0	0	0	0	0	0	0	0	0	0	0		NA	206203	<0.001	-6.28086	<0.001	<0.001	<0.001
1.36_313.0955m/z	1.35972	313.096	1773.45	795.263	1648.13	1691.38	1284.2	3075.29	527.365	740.537	1565.69	4344.83	3819.96	3412.02	5007.51	5483.12	6537.04	7219.94	5592.97	2877.27	4013.86	4230.67	2333.76	4718.78	2403.69	2274.13	4437.25	803.39	5652.4	6414.58	5235.24	3962.2	7638.32	5250.91	3465.76	11464.2		NA	11464.2	<0.001	-1.19954	0.0383018	<0.001	0.612626
1.22_330.0962n	1.22272	329.089	42175.6	38378	39833.2	42250.6	46835	55622.5	48127.7	36697	48786.5	83894.4	51130.2	74832.2	61221.2	69126.9	104274	80184.2	68786.2	53995	60115.3	67576.5	42561.3	77282.7	49697.2	45993.7	69842.8	52356.5	77489	81688.6	60894.4	93819	66402.3	85631	56247.7	76672.3		NA	104274	<0.001	-0.468237	0.108137	<0.001	0.66008
0.34_439.0762m/z	0.337533	439.076	6.42653e+06	8.42921e+06	8.77516e+06	6.52132e+06	5.80897e+06	7.65952e+06	5.45985e+06	9.74653e+06	7.24952e+06	9.59114e+06	1.29797e+07	1.43446e+07	1.04733e+07	1.12093e+07	1.02265e+07	9.75432e+06	1.01769e+07	1.47022e+07	1.13607e+07	4.42887e+06	6.74851e+06	5.3898e+06	5.6397e+06	7.5419e+06	5.71639e+06	7.00736e+06	9.54647e+06	1.0452e+07	8.80083e+06	1.015e+07	1.05123e+07	9.53772e+06	1.04565e+07	8.51564e+06		NA	1.47022e+07	<0.001	-0.447179	0.0281636	<0.001	0.957061
1.79_175.0612m/z	1.78693	175.061	48672.5	42897.3	51877.8	69980.1	13834.5	53866.8	34865	45830.7	60670.7	15588.6	7552.85	18987.4	23860.4	13277.9	6674.78	25541.6	10520.2	11636.5	16832.1	33244.5	30413.3	47062.1	36436.7	25715.1	46521.3	11248.3	10138.9	12987.7	4819.21	15633.9	6500.61	13951.7	5632.91	14242.2		NA	69980.1	<0.001	1.13776	0.124056	<0.001	0.99741
2.78_432.0602m/z	2.78128	432.06	240753	210341	260046	261553	185106	273991	265673	255071	217039	314362	292028	336716	257548	345400	340437	343503	335008	334074	329170	66591.7	116924	126238	89039	106506	90358.4	106611	84555	77300.8	53034.9	55346.7	90086.1	66266.3	73293.2	48380.5		NA	345400	<0.001	-0.292049	<0.001	0.979028	<0.001
1.87_325.0943m/z	1.87463	325.094	2253.31	483.402	1809.12	2438.43	513.396	2909.98	984.847	6641.62	2207.25	15568.5	9235.2	12932.9	8885.43	11463.5	7787.46	21397.5	12841.9	8283.85	14229.4	15388.2	1830.63	4486.17	3524.82	5343.68	6829.44	7492.91	12995.7	30314.9	21982.3	10799	13743.5	13193.6	13393.6	38517.5		NA	38517.5	<0.001	-1.69605	0.00601921	<0.001	0.543561
2.73_387.1180n	2.73197	432.115	4.35429e+07	3.60014e+07	4.71907e+07	5.84276e+07	3.66977e+07	5.52682e+07	4.42199e+07	4.70605e+07	4.19891e+07	6.80618e+07	6.48008e+07	7.06619e+07	5.73961e+07	6.79663e+07	5.6342e+07	6.6904e+07	6.76244e+07	6.71289e+07	6.29728e+07	9.10448e+06	2.15632e+07	2.01526e+07	1.4148e+07	1.91929e+07	1.4614e+07	1.87797e+07	1.27355e+07	1.24732e+07	8.69862e+06	8.55142e+06	1.28643e+07	1.49254e+07	1.38179e+07	5.1584e+06		HDMBOA-Glc	7.06619e+07	<0.001	-0.354268	<0.001	0.925541	0.00256257
0.72_129.0492m/z	0.715917	129.049	4136.79	6796.31	3580.86	1143.86	5044.09	3783.38	3647.52	877.971	5114.62	1140.31	762.651	807.567	857.946	175.763	524.231	1109.38	1121.94	343.944	665.375	8894.58	7089.09	6723.95	4962.16	5227.28	7257.96	5422.09	4466.6	1135.03	7277.16	2886.08	5785.52	4765.87	1362.21	9425.24		NA	9425.24	<0.001	1.61928	<0.001	<0.001	0.312649
0.52_191.1296m/z	0.521483	191.13	23768	27983	33627.9	33700.3	6855.33	25409.4	12362.5	45824.1	29425.8	106760	41403.5	100048	174331	49401.3	51036.8	100551	80239.6	114758	148360	22119.4	11679.3	12529	21080.5	12960.1	25234.6	12351.8	88182.5	34228.4	15234.3	51791.3	31716.6	79683.6	35387.9	26070.5		NA	174331	<0.001	-1.29244	0.0127063	<0.001	0.730765
2.15_383.0625m/z	2.14578	383.062	823176	938674	1.07897e+06	869918	674884	1.45736e+06	1.16186e+06	1.13588e+06	1.01426e+06	552701	617153	574449	530479	502880	394573	857459	775544	349973	547203	1.1439e+06	783924	842716	846842	1.16278e+06	840006	934435	521668	418392	519685	513538	735672	422376	508736	753963		NA	1.45736e+06	<0.001	0.57877	0.751262	<0.001	0.959886
1.98_353.0522m/z	1.97875	353.052	637808	794476	1.26123e+06	923332	719959	1.38251e+06	905335	1.23571e+06	944003	454530	424578	466956	409055	517059	333734	900837	616065	247489	458339	1.03227e+06	712918	1.25351e+06	898664	1.2453e+06	1.02222e+06	843407	442757	501099	437162	429815	643330	398238	405063	753048		NA	1.38251e+06	<0.001	0.706043	0.824431	<0.001	0.977907
1.21_439.0559m/z	1.21177	439.056	10495.8	16341.3	31505	22939.7	2692.23	17158.4	11833	15481.7	17493.3	52425	37702.8	70625.2	69010.5	91824.5	84540.9	58378	46131.1	81777.7	85826.9	10100.1	14689.4	25863.3	13245.8	13183	54472.2	17147.1	88045.7	104345	41693.4	107408	74375.1	118349	86776.6	23457.8		NA	118349	<0.001	-1.43095	0.591512	<0.001	0.937191
1.98_583.2041m/z	1.98423	583.204	8438.14	11506.2	3327.95	10996.8	10122.9	4675.59	4731.13	3263.88	7945.85	20837.5	30668.1	20911.7	12005.6	20936.4	22996.5	27602.8	15667.4	15266.2	15796.2	7288.32	8018.75	5212.5	7637.98	7248.45	8651.52	15279.5	24458.4	27521.1	35923.7	32594.6	36974.1	22293.2	25088	54053.3		NA	54053.3	<0.001	-1.03179	0.0425555	<0.001	0.783064
1.26_218.0670m/z	1.2556	218.067	4066.92	4527.05	4426.31	3303.86	4969.53	3719.98	2595.27	3717.22	3796.81	5102.19	5270.14	6594.95	7152.59	5497.71	6470.72	5663.61	5310.92	5320.99	6209.95	5648.57	3818.52	4930.15	4116.48	5011.7	4217.44	4795.21	4953.22	3439.97	6104.26	5703.47	5431.46	5838.23	5674.05	5727.86		NA	7152.59	<0.001	-0.406413	0.750537	<0.001	0.286215
1.15_610.1497m/z	1.15147	610.15	684.359	0	0	0	0	0	10549.1	0	0	79511	26512.7	52059.8	24098.7	14493.7	39366	8983.3	59926.4	21199	37833	0	745.955	0	5550.14	0	0	0	86834.6	14997.2	6509.56	37399.5	13473.1	38751.5	27744.6	311.687		NA	86834.6	<0.001	-3.37285	0.954603	<0.001	0.89
2.29_455.1021m/z	2.29377	455.102	100914	116094	84447.1	80713.3	80205	119288	62250.5	72584.9	107320	51197.5	62388	50519.3	50823.6	51345.9	48545.2	94145.3	36880.3	44795.5	43365.5	173249	86754.5	100580	99106.4	80027.4	93029.1	136939	127235	77194.7	93945.2	80190.6	91156.1	61589.8	82502.1	139004		NA	173249	0.00100296	0.538901	0.00128236	<0.001	0.36079
2.23_402.0298m/z	2.23348	402.03	20627.5	24814.2	13281	11566.9	32266.5	18079.1	22410.1	26269.9	16770	8217.5	7141.89	8340.2	7240.14	4305.5	24787.8	8584.95	5882.7	4961.06	7720.97	2298.35	7078.43	6444.51	6860.65	6520.45	2784.58	3442.98	1463.29	1238.61	578.205	1384.76	1093.83	467.632	1538.36	1889.69		NA	32266.5	0.00109203	0.863558	<0.001	<0.001	0.612626
3.17_637.1420m/z	3.16752	637.142	208882	192018	152607	146506	52232	263393	92331.1	146866	242858	68343.3	33361.6	48280.9	42626.2	24573.1	21204.4	137073	71066.8	28085.1	47995.2	547863	235692	335924	205461	268697	198440	360574	118362	126308	64418.1	74469.6	124524	109214	132016	201968		NA	547863	0.00124215	1.15821	<0.001	<0.001	0.839992
5.16_293.2171m/z	5.15708	293.217	2707.63	2285.95	1869.2	1612.49	5012.83	3828.29	3213.5	3262.41	2980.52	3396.23	4418.1	5119.89	9469.78	7733.84	6112.05	6379.54	5191.69	10886.7	10765.3	2129.56	2245.78	3042.05	3850.31	2535.31	3831.97	4828.62	6792.11	5942.78	9411.57	12304.3	8981.03	14925	15799.4	11538.8		NA	15799.4	0.0013216	-0.848191	0.113465	<0.001	0.652522
4.29_479.2652m/z	4.2934	479.265	12350.9	7568.87	6669.83	10630.2	7200.72	9047.88	8973.78	6739.91	8223.74	23038.5	18882.3	9607.18	14590.3	16469.8	15213.4	17554.6	15058.2	8724.12	16056.8	9112.97	14636.5	12726.4	15110.9	15027.8	7055.57	19941.1	35436.2	24406.4	40895.5	15886.9	43606.7	18920.7	38428.6	46740.9		NA	46740.9	0.0013216	-0.59026	<0.001	<0.001	0.66008
1.77_354.0956n	1.7705	353.088	531589	1.65966e+06	4.63113e+06	2.11645e+06	329102	7.11376e+06	156096	6.0675e+06	6.46584e+06	71904.4	42351.7	180151	51046	164888	59353.9	766419	53874.9	48172.5	77320.8	254075	717475	7.32668e+06	2.34557e+06	2.77853e+06	5.90923e+06	456012	108114	148438	56390.9	36411.6	172585	100730	28835	101870		Chlorogenic.acid	7.32668e+06	0.00135039	3.05937	0.870229	<0.001	0.985878
0.66_391.0222m/z	0.658483	391.022	9433.56	12616.9	13179	18060.6	7825.7	11372.2	7955.77	14372.6	13363.9	7618.71	2341.41	3880.24	6615.63	5785	6655.58	6552.12	2936.73	6315.05	7250.76	10196.3	10297.1	12190.2	8514.62	11832.8	9446.63	11106.1	1908.46	2769.27	6731.03	6806.88	4564.61	5755.23	2911.16	4955.18		NA	18060.6	0.0013537	0.76468	0.412486	<0.001	0.926162
2.09_468.0278m/z	2.08552	468.028	72546.4	89928.4	91139.2	86196.1	62877.9	100229	47214	98066.5	78866.9	107639	145971	119709	114462	156436	159328	147947	119937	130040	108384	14147.8	16331.1	18288.1	14283.4	21142.3	19538.1	31532.4	17696.7	6215.28	6596.33	4475.84	10146.4	14104.1	14428.7	7333.1		NA	159328	0.00136544	-0.483295	<0.001	0.873334	<0.001
3.30_507.1478m/z	3.29905	507.148	10732.8	13951.5	9367.23	16001.3	5203.27	15398.3	15588.9	9842.07	16005.9	27424.1	22936.6	29264	27611.1	26780.8	13262.5	26122.1	29788	23802.1	32752.7	18338	8556.83	11588	9053.18	8428.85	11793.1	11828.1	15940.2	17264.4	8726.39	12047.8	14317.2	16962.6	14052	22383.2		NA	32752.7	0.00144879	-0.735022	0.0251929	<0.001	0.355479
0.57_129.0409m/z	0.5708	129.041	8067.78	6162.29	6867.41	5063.24	4558.05	4541.61	7196.29	7412.1	5501.41	2289.72	2084.71	1403.79	1204.91	1805.25	1890.12	577.847	8097.03	1423.54	1384.89	5212.84	5836.24	6032.88	5410.24	6646.82	5483.69	4093.06	1231.06	690.743	2301.06	668.931	2521.33	1529.11	1529.54	3465.96		NA	8097.03	0.0014879	1.02103	0.68974	<0.001	0.977907
1.91_342.1366m/z	1.91298	342.137	18916.3	14284.6	3323.56	10956.1	2506.35	0	7715.06	3125.82	14169.1	0	39.7073	0	0	0	0	2295.11	0	0	13.4713	22.6725	31.1034	0	104.894	168.653	96.6385	0	0	0	176.843	0	0	35.6913	7.01713	62.9794		NA	18916.3	0.00163551	3.56912	0.165825	<0.001	0.157265
4.27_487.2566m/z	4.266	487.257	13107.3	15610.7	12910.5	15917.8	11820.2	31786.3	11774.2	10958.1	18215.6	27902.7	29202.9	29282.6	27624.5	33241.1	34850.5	32845	23740.7	27850.8	29005.4	26440.7	25113.8	37059.3	22109.4	19415.8	29630.6	26401.4	30775.5	44729	30373.3	47073.3	50291.5	43561.4	36454.5	42654.3		NA	50291.5	0.00165032	-0.626927	<0.001	<0.001	0.612121
0.52_210.0374n	0.521483	191.02	1.17198e+07	1.21834e+07	1.46892e+07	1.48372e+07	9.73316e+06	1.36951e+07	1.10452e+07	1.4841e+07	1.32422e+07	1.79172e+07	1.49273e+07	1.99683e+07	2.25875e+07	1.52618e+07	1.39813e+07	1.81397e+07	1.67571e+07	2.00424e+07	2.14624e+07	1.25518e+07	1.16474e+07	1.16818e+07	1.27537e+07	1.25515e+07	1.34029e+07	1.18042e+07	1.64742e+07	1.62279e+07	1.32784e+07	1.62561e+07	1.55291e+07	1.75637e+07	1.48263e+07	1.42068e+07		NA	2.25875e+07	0.0017245	-0.339913	0.182792	<0.001	0.718446
1.54_711.1472m/z	1.53772	711.147	316.246	0	0	0	609.859	0	1958.97	0	0	18553.2	11707.7	14773.3	13211	13414.9	18140.1	8928.54	24009	8246.08	18467.2	0	0	0	0	0	1212.59	0	17366.9	4059.9	3719.72	11606.2	9334.21	14236.3	7614.45	0		NA	24009	0.00184671	-3.84206	0.386976	<0.001	0.973025
1.90_369.1127m/z	1.90202	369.113	3064.94	2838.36	2608.22	3000.5	2216.54	2727.15	3432.18	3623.84	4595.06	6234.76	4839.81	5325.34	6818.38	5464.3	5516.62	5216.95	5013.04	2548.63	6602.01	3585.71	3518.78	5131.89	4092.77	3848.74	5090.7	5009.19	4756.19	5376.98	7706.04	5094.21	3160.26	6144.3	3559.24	4187.59		NA	7706.04	0.00185658	-0.539801	0.432399	0.00143357	0.320337
0.41_173.0456m/z	0.411883	173.046	66450.9	66782.5	87889.8	48013.3	28590	82154.4	62535.1	96548.7	79250.9	34448.8	35784.4	36196.8	23900.7	29671.8	16879.7	51519.9	28877.8	31084	31493.4	97459.6	88760.1	111482	96325.7	102672	84003.1	90492.6	41156.2	62698.2	60270.4	36839.5	54245.1	42596.4	49551.1	82095		NA	111482	0.00193253	0.764323	<0.001	<0.001	0.868463
1.60_475.1025m/z	1.598	475.102	8529.85	8420.95	8030.21	7286.73	8081.73	6088.99	6910.22	8093.17	8941.79	13145.3	12843.7	10695.2	9447.86	13515	24443.1	10702.1	9514.96	13272.2	13948	0	0	0	0	0	0	0	0	549.674	0	0	0	0	201.904	0		NA	24443.1	0.00195665	-0.519894	<0.001	0.172659	0.748132
2.33_509.1682m/z	2.32665	509.168	0	0	0	672.029	771.836	0	622.044	0	0	9307.81	14972.9	15394.8	7076.2	13274.1	17184.2	12182.6	6467.39	10746.3	11866.8	4484.49	765.718	6470.63	4624.18	2216.06	5353.67	5890.3	28237	26504.7	27735	16843.4	17965	23762.2	26971.2	42450.2		NA	42450.2	0.00196281	-3.94375	<0.001	<0.001	0.00835551
2.78_568.2169n	2.78128	613.215	118728	131727	122587	138923	56043.9	147885	85629.1	107546	168223	227006	256698	263576	176611	274676	129073	304274	203282	204948	224704	238490	137583	190655	146742	167073	159931	195499	334496	369724	293783	251145	362934	302746	318763	529283		NA	529283	0.00202493	-0.637696	<0.001	<0.001	0.989605
2.31_351.1306m/z	2.31022	351.131	20234.3	10459.8	11674.3	10750.7	14161.3	11553.5	39833.7	10235.3	12538.1	152593	45687.1	42853.7	36255	42267	98788.6	37754.1	391352	32148.3	34540.7	29281.7	15018.9	21654.2	19036.1	14832.5	15024.6	13862.6	54173.9	68722.1	48505.1	79630.8	46880	69423	48226.8	92161.1		NA	391352	0.0020444	-1.76085	0.75253	<0.001	0.898919
3.04_447.0935m/z	3.04433	447.094	301994	204328	75501.3	72566	167158	364037	611544	47348.3	206773	47773.9	30762.8	18569.5	13385.3	23691.2	20611.2	143645	52141.3	7197.73	39866.6	154292	207607	168158	142174	246891	179054	228519	26274.8	94336.2	44977.3	28028.9	68544.3	51982.4	49251	135883		Kaempferol.3-O-glucoside	611544	0.00210225	1.74601	0.370516	<0.001	0.734547
0.89_539.1625m/z	0.891283	539.163	6840.82	5844.46	5717.4	7520.93	937.791	7928.04	1104.45	4376.79	6711.69	21074.5	21264.4	31204.3	20333.2	28155.1	18884.4	25946.8	16575.4	20908.3	23669.6	23649	6905.09	17309.8	9874.33	8212.88	13982.5	6924.32	28016.5	42850.6	24357.1	21074.5	22252.7	38459.3	13328	30521.2		NA	42850.6	0.0021136	-1.47428	0.0256233	<0.001	0.355479
1.60_359.0991m/z	1.60348	359.099	164558	177995	183332	148594	86685.3	136540	184676	169971	168077	247701	256964	325665	229420	280639	239104	208686	228893	211293	232885	237479	184050	160780	139819	184292	164223	182972	353601	352157	267938	374781	282996	253835	258455	364531		NA	374781	0.00211727	-0.444351	0.0229239	<0.001	0.841999
0.50_490.0789m/z	0.499567	490.079	15126.3	15893.4	8919.43	8597.51	13188.6	10384.2	24731.4	12875.9	15910.9	6173.83	8160.62	3869.42	2430.11	4870.1	9726.49	8498.45	5829.63	1744.01	4683.77	15878.1	15698.6	24466.9	17620.7	15742.6	22021.2	15465.4	6225.72	7783.62	6280.55	8735.67	6239.37	6637.68	5797.05	12868.4		NA	24731.4	0.00218181	0.913573	0.0712328	<0.001	0.946817
2.21_335.0778m/z	2.21157	335.078	333392	300663	430229	435724	214755	703672	265229	381538	802006	246225	124579	201606	122943	187724	92151.8	344194	184030	94719.8	131687	436344	265878	839485	368545	401065	521455	360513	158250	195519	131648	132357	142514	174403	145229	200660		NA	839485	0.00221754	0.909852	0.91918	<0.001	0.946288
0.31_131.0465m/z	0.30855	131.046	5218.41	2774.59	3739.64	3960.55	8749.49	3396.21	6529.5	6690.43	5792.14	12.6917	188.503	605.771	133.389	0	381.517	117.211	302.097	406.625	271.499	631.861	161.275	5121.57	3044.05	280.456	310.228	98.3604	0	199.615	113.029	147.845	0	309.366	215.614	2330.91		NA	8749.49	0.00242398	3.06885	0.219795	<0.001	0.734547
0.35_517.0817m/z	0.35445	517.082	15495.9	8271.22	15341.3	11821.1	17466.9	13711.3	12278	14327.9	10156.2	7883.49	4452.41	2658.53	3792.2	4154.13	7749.25	11797.3	9624.67	4789.02	6375.55	15886.5	19099.3	16797.8	14108.5	18431.1	9672.2	18981.2	3277.14	14480.8	11750.9	4983.72	8769.66	6078.2	8814.23	10241.5		NA	19099.3	0.00242398	0.735874	0.23952	<0.001	0.946288
0.35_1123.3192m/z	0.348983	1123.32	610537	786878	850827	690606	383870	776192	437428	927458	723702	1.10188e+06	1.43753e+06	1.59083e+06	1.02937e+06	1.15068e+06	908938	1.06091e+06	889368	1.57616e+06	1.24639e+06	451413	651251	546953	566377	713337	564490	742051	1.03583e+06	1.18102e+06	953270	1.04494e+06	1.1169e+06	1.06513e+06	1.17505e+06	949897		NA	1.59083e+06	0.00242398	-0.556353	0.453073	<0.001	0.995458
0.32_209.0304m/z	0.315183	209.03	22833.6	37731.6	44625.2	25447.1	41192.1	28287	24071.6	52344	32008.3	89735	67118.2	47924.2	88316.1	51893.4	80149.7	45989.7	97198.4	34224.8	79718.4	21846.3	33940.9	30463.9	33136.7	38963.2	36023.9	26444.8	78323.1	68370.1	61058	100013	75361.7	89645.5	53445.6	61388		NA	100013	0.00251388	-0.688209	0.870916	<0.001	0.83024
1.32_359.0865n	1.31588	404.085	58190.5	27637.3	43517.1	40140.5	22337.3	66630.8	31839.8	54022.2	63339.4	33116.4	6887.33	3940.14	6732.99	6088.82	2840.01	32484.3	21550.3	6887.57	15258.7	0	0	114.026	0	0	0	0	0	0	0	0	0	0	233.29	0		NA	66630.8	0.00268764	1.2047	<0.001	0.291991	0.66008
2.58_307.1409m/z	2.58137	307.141	13734.9	15093.6	16476	12649.2	16297.4	15639.5	12830.3	7773.18	20474.4	22949.7	22215.7	25185.3	22205.4	24219.3	19963.5	23165.9	31984.8	21032.9	21969.6	19655.8	14341	24636.2	17615.9	18802.2	23913.7	24386.9	26263.5	25197.8	23289.7	22096	27767.8	29288.2	21190.6	33607.9		NA	33607.9	0.00274276	-0.478809	0.0147315	<0.001	0.521325
0.47_239.0776m/z	0.466683	239.078	49051.2	92246.3	117956	80802.6	100066	58813.3	61045.2	81644.1	77177.3	19827.4	17548.6	33108.4	68344.8	31212	23301.3	25414.6	64102.1	47553.2	45497.7	4888.89	5719.7	12011.7	20047.6	14484.5	13230.5	8774.99	14274.8	617.253	6823.2	2436.3	2850.46	6451.3	2244.24	471.185		NA	117956	0.00278902	0.753597	<0.001	<0.001	0.76282
0.30_522.7723m/z	0.302317	522.772	8088.11	7186.87	6420.85	6723.87	4640.03	5714.95	3798.62	5649.49	8815.12	4265.79	3446.17	2772.82	2823.03	2701.33	4939.23	4789.88	4556.4	3776.16	3554.96	8266.7	6013.62	9471.04	6782.7	6151.08	4020.67	7595.95	7217.86	12032.6	7031.06	6017.35	4829.12	11041.1	2913.44	7812.41		NA	12032.6	0.00304037	0.521387	0.0137068	0.0502758	0.312881
2.74_462.1249m/z	2.74292	462.125	902552	989039	1.19159e+06	1.85595e+06	1.82096e+06	1.52515e+06	770077	1.06593e+06	1.06708e+06	1.66829e+06	1.69727e+06	2.21333e+06	3.15875e+06	2.04574e+06	3.4403e+06	2.37953e+06	1.40265e+06	2.1781e+06	2.35766e+06	1.24291e+06	878159	1.12227e+06	1.08847e+06	1.5902e+06	1.18807e+06	769522	534290	647277	502311	579965	1.02455e+06	996446	438241	543796		HDM2BOA-Glc	3.4403e+06	0.00315608	-0.595133	<0.001	0.601888	<0.001
2.46_537.1630m/z	2.46078	537.163	6092.93	3984.17	6925.52	6962.77	3546.52	3735.21	3968.9	3087.42	7493.34	8706.62	11315	11507.3	9809.41	10806	9407.72	5931.07	6119.35	8964.72	9281.07	7014.68	5797.7	6015.12	8120.59	5412.72	9056.45	7965.17	14932.6	11407.7	14279.2	14940.5	11230.8	15634.6	11093.3	9941.06		NA	15634.6	0.00376722	-0.590563	0.00183875	<0.001	0.985878
4.11_228.1615m/z	4.11253	228.162	7733.35	7534.64	6528.87	6125.86	5622.65	5791.42	6869.65	6994.55	6470.4	5206.81	4802.96	6024.21	5614.76	4527.17	5439.77	4783.27	6107.99	4826.99	5969.19	4982.46	4985.41	4705.52	6496.35	4668.5	4544.91	8163.18	4906.37	5742.99	5043.46	6673.21	4978.06	5868.11	5900.64	6074.47		NA	8163.18	0.00385752	0.218218	0.447869	0.123506	0.209012
0.34_440.0023m/z	0.337533	440.002	13782.2	16738.7	23446.8	17875.3	14120.1	15934.7	13305.8	20938.5	12105.3	20661.9	29329.1	25885.4	23452	20421.7	27927.1	23471.9	17569.8	27362.2	26852.2	8625.89	16279.3	15285.3	14402.3	21587	11962.5	15881.2	20814.1	24270.6	22145.5	25604.5	26414.2	21202.6	26238.2	16037.7		NA	29329.1	0.0039212	-0.388543	0.533693	<0.001	0.946288
2.24_533.0990m/z	2.24443	533.099	13239.6	9880	4675.54	5665.18	8514.06	14866.5	10180	4372.84	19173.4	3903.86	2913.31	2235.96	2359.11	2502.91	3842.25	7401.38	1508.32	688.627	5547.5	2787.5	6542.16	14804.3	5782.53	7488.84	10127.5	8115.48	3868.07	9564.51	3030.12	0	6326.1	2271.25	2897.07	8612.32		NA	19173.4	0.00398956	1.11788	0.68268	0.0817998	0.946288
2.26_343.1043m/z	2.26088	343.104	0	0	0	538.35	0	0	0	0	0	3696.04	0	2541.34	902.319	2942.4	1515.76	4226.2	4699.17	0	3045.75	0	0	0	0	0	0	0	8061.63	389.831	3423.38	1237.88	2177.07	732.355	3795.64	0		NA	8061.63	0.00410503	-3.67382	0.953467	<0.001	0.903184
4.70_252.6583n	4.6961	564.33	918469	1.04979e+06	1.21627e+06	1.12009e+06	839638	909926	912084	1.13933e+06	1.26133e+06	294526	603877	663753	945912	682901	625294	659426	741500	684370	691258	1.37979e+06	958965	1.20964e+06	1.17598e+06	1.15598e+06	1.26162e+06	1.05446e+06	512529	641101	836448	796318	562431	1.04833e+06	723881	896095		NA	1.37979e+06	0.00412954	0.456564	0.318323	<0.001	0.978903
2.61_367.1050m/z	2.61423	367.105	2054.41	2345.43	1603.48	4640.24	592.698	26630.5	0	7624.42	41428.3	0	0	0	0	0	415.05	3735.96	0	0	0	0	0	33899	6705.28	1774.28	14558.9	5946.76	0	0	0	0	0	0	0	0		Ferulolylquinic.acid.2	41428.3	0.00420516	3.14699	0.494881	<0.001	0.977265
1.79_468.0286m/z	1.78693	468.029	6872.18	10294	11926	9499.42	4873.56	10100.7	5001.85	11329.8	7420.15	12066.2	21171.2	13744.1	8917.67	16924.1	16107.6	13397.1	17655.1	17119.8	16733.2	0	0	394.096	0	0	0	1528.05	0	0	0	0	440.65	0	0	0		NA	21171.2	0.00423102	-0.582607	<0.001	0.88788	0.693573
1.55_227.1041m/z	1.55415	227.104	7036.24	5627.05	6893.5	3694.67	0	1967.97	2265.06	6013.65	4238.94	0	0	0	0	0	749.839	0	4861.46	0	0	3342.65	3773.39	4288.41	2933.89	4250.72	4160.89	2874.97	0	0	1010.86	0	0	0	0	3147.95		NA	7036.24	0.00423102	2.01122	0.813507	<0.001	0.973715
2.65_207.0126m/z	2.6526	207.013	49094.6	45595.4	45773.7	30015	29039.2	35821.1	27714.4	49297.2	48937.2	19077.5	20611	15767.7	17211.5	17745.8	22505.5	18126.7	59929.4	17012.6	15865.9	30092.5	34074.8	29935.9	27970.8	30332.1	30415.4	27234.6	18985.3	17504.1	19069.5	15757.3	21368.6	16684.1	17926.7	26839.4		NA	59929.4	0.00427411	0.584043	0.263162	<0.001	0.761825
2.34_313.0950m/z	2.3376	313.095	12786	9703.49	13405.3	9723.54	8387.42	16064	6851.88	12967.6	23040.5	5033.26	4600.47	5630.7	6792.44	6040.03	5268.6	10182.6	7136.66	3460.88	8715.47	0	0	0	0	0	0	0	616.849	41.7943	0	0	0	0	184.529	374.788		NA	23040.5	0.0043328	0.6912	<0.001	0.255157	0.0667358
1.91_379.0675m/z	1.91298	379.067	147057	184802	121085	133204	85988.6	131947	170610	97874.8	136103	56517.1	91598.9	25296.6	62075.2	61844.3	20706.6	83775.8	73993.1	11715.5	23030	117418	118918	88656.5	48053.6	110075	125457	124416	68529.9	53170.3	22571.7	92826.8	64788.5	82650.2	71609.8	86679.2		NA	184802	0.00433334	0.967143	0.824431	<0.001	0.464668
0.64_244.0698n	0.636567	243.062	369927	499587	395610	367149	577482	248603	394529	373169	557614	258021	206952	270937	379071	257427	337935	195974	232889	208102	272116	349302	378032	458419	396184	388532	499048	280636	270506	172185	177170	248250	149524	243014	146120	186438		NA	577482	0.00490598	0.4731	0.131734	<0.001	0.66008
3.21_315.0553m/z	3.20588	315.055	3060.05	5266.31	3523.87	8650	1525.99	10864.7	4394.63	3515.06	7375.11	11470.4	11440.4	13215.5	11689.2	22770.4	7422.65	20651.4	11019.6	12798.9	12931.5	0	0	0	0	0	0	260.61	411.313	354.593	0	0	0	0	0	0		NA	22770.4	0.00490598	-0.928091	<0.001	0.363202	0.973715
3.58_643.1917m/z	3.5812	643.192	40463.8	25954.3	16521.2	9929.17	22923.1	21525	23400.4	17285.2	24623	1438.17	0	583.852	0	0	0	7725.87	0	777.164	623.549	0	7631.46	9212.87	0	6230.47	5342.5	9588.13	0	0	0	0	0	0	0	0		NA	40463.8	0.00490598	3.0054	0.00726383	<0.001	0.987774
1.53_513.1481m/z	1.52677	513.148	15408.3	12107.7	6782.53	11078.4	6581.64	12630.8	4966.69	7210.75	13995.5	2120.11	699.758	0	0	0	411.395	6276.02	0	0	0	13813	4827.73	10701.1	6494.86	8563.51	6011.4	9900.51	527.323	602.364	0	0	1104.86	0	0	0		NA	15408.3	0.00495817	2.36155	0.869706	<0.001	0.977907
3.50_803.2819m/z	3.49898	803.282	0	0	1100.09	1938.35	0	2506.52	0	0	767.991	38692.8	27789.1	46805.7	17671.5	44978.3	29276.9	23690.8	21902.2	24843	31028.1	0	0	1239.57	366.265	0	0	0	15009.4	33748.5	17401	13320.5	26570.7	37563.7	22988.8	20568.3		NA	46805.7	0.00535318	-3.77784	0.65996	<0.001	0.889582
2.97_711.1936m/z	2.96762	711.194	0	0	0	6626.14	0	2838.9	0	0	0	4996.13	2289.12	923.803	2015.75	13792.2	3602.2	34255.5	1859.55	2056.8	3658.77	0	0	0	0	0	0	0	0	0	0	0	0	0	0	0		NA	34255.5	0.00545134	-1.88764	<0.001	<0.001	0.00344816
1.09_309.1205m/z	1.08572	309.121	13104.3	14728.4	14067.1	8880.12	4736.64	8660.86	15179.5	13398.5	15629.5	5102.48	3477.58	6716.5	6515.97	4241.08	4480.99	5625.51	8381.42	7039.62	8134.2	10913.1	10635.1	10114.4	9648.36	9898.33	13452.6	8267.56	7698.86	5294.71	4163.13	5983.11	5452.05	7170.04	4338.99	8887.35		NA	15629.5	0.00571427	0.701461	0.880776	<0.001	0.897367
3.49_536.1415m/z	3.4935	536.141	63466.5	86081.5	84389.2	65913.9	8789.07	52971	25605.3	73741.8	71001.8	142449	262940	241553	164663	204714	103370	177265	138454	190467	171405	17173.2	78780.2	43253.6	42847.9	71275.6	66949.6	11694.1	41531.5	14324.6	13243.7	14078.8	32154.1	26259.9	514.199	16466.4		NA	262940	0.00596285	-1.1121	<0.001	0.707588	0.0152725
0.34_447.1352m/z	0.343317	447.135	2114.01	8232.46	2162.99	0	3594.35	0	5199.75	16467.2	12952	0	0	0	0	0	0	0	0	0	0	4868.29	0	3139.01	8110.87	0	4567.38	0	0	0	0	0	0	0	0	0		NA	16467.2	0.00598223	NA	0.632109	<0.001	0.799086
1.76_382.1157m/z	1.75955	382.116	227.93	524.412	0	0	2860.14	263.483	0	417.827	0	13319.1	17086	16827.2	12759.8	17632.9	31392	13165.1	13297.3	9356.77	14434.9	0	0	0	0	0	437.405	0	4376.61	1988.86	1709.26	2388.52	3260.64	4318.11	1044.84	5400.04		NA	31392	0.00598223	-3.50808	0.0413652	<0.001	0.862337
0.98_344.0984m/z	0.98445	344.098	0	0	0	0	0	2041.64	0	494.971	1398.77	4655.08	4415.77	7218.31	2499.96	4689.3	12285.3	5727.51	2710.9	5578.75	4980.58	0	0	0	0	0	0	0	0	0	0	0	0	0	0	0		NA	12285.3	0.00632372	-2.52762	<0.001	<0.001	0.00271377
1.44_339.1302m/z	1.44457	339.13	0	0	0	0	0	1116.99	122226	0	0	11022.4	4248.3	9144.06	5665.87	4830.45	8760.19	13220.8	346715	5787.49	2210.82	3.20621	0	2521.32	0	0	1614.26	0	3485.69	19717.3	14362.5	183992	6937.74	29520	3099.31	23603		NA	346715	0.00661685	-1.09974	0.843146	<0.001	0.994589
4.60_395.0304m/z	4.59745	395.03	3064	4016.91	3083.89	4100.29	2594.06	3640.66	6331.38	2993.19	4152.03	5704.37	4555.3	5727.76	4335.23	8726.69	5966.61	8475.6	7387.13	11423.2	4272.37	6245.03	1607.43	7588.86	3813.35	2598.22	8108.6	7722.59	6964	6838.26	3772.26	9141.5	6925.73	5580.1	1708.71	8611.45		NA	11423.2	0.00675775	-0.567292	0.883761	0.0648254	0.734547
2.22_327.1097m/z	2.22252	327.11	5912.09	1811.92	1956.44	1094.48	788.56	5215.31	2853.37	1080.87	2176.16	7148.85	6177.6	4287.99	6468.51	5883.04	7229.06	9818.49	7380.39	6039.79	4850.23	10665	5362.22	10814.4	8952.3	5299.11	6855.26	5783.99	8189.45	12223.6	8450.14	11434.6	8977.8	15992.8	10314.1	14501.8		NA	15992.8	0.00693857	-0.94272	<0.001	<0.001	0.286468
2.02_351.1316m/z	2.0226	351.132	465.473	0	0	0	0	542.706	2172.5	0	23.1254	14137.7	3566.96	2098.75	674.102	3131.07	9022.61	608.397	38812.4	2055.9	1852.54	849.876	0	542.426	440.449	533.533	0	0	4233.95	2738.82	2962.32	8310.05	3354.58	4962.08	2593.84	8277.71		NA	38812.4	0.00693857	-3.06051	0.695548	<0.001	0.926162
2.13_405.0808m/z	2.13483	405.081	8.52558	1339.79	3309.81	1458.02	0	15682.3	147.004	3445.39	17561.5	0	0	12.3279	0	0	0	423.586	3.52427	0	0	104.535	126.308	15773.8	1776.82	1126.27	12715.8	0	0	0	0	0	0	158.753	0	0		NA	17561.5	0.00693857	4.68771	0.859397	<0.001	0.978903
3.18_518.1303m/z	3.18397	518.13	23379.1	4421.64	4136.86	65603.3	11667.5	38144.9	5368.29	1511.4	12798.1	92569.7	42719.2	50951.1	86282.7	151668	68935.9	158798	24130.6	70497.8	73982.8	0	0	0	0	0	0	0	3892.6	0	0	0	542.788	5590.24	1268.69	0		NA	158798	0.00704347	-1.48642	<0.001	0.00420114	0.663008
2.70_621.1114m/z	2.69645	621.111	66678.8	48957.7	38551.2	26686	29840.5	68776.8	69405	28090.7	68074.5	27672.7	10343.1	11628.7	5403.35	10716.3	3335.38	44576.8	12994.4	874.057	12583.3	69614.4	65963.7	97059.1	54029.6	72024.6	67822.2	68663.6	20184.9	70334.7	40853.1	28430.1	54900.9	35690.4	40621.7	96485.1		NA	97059.1	0.00748658	1.26102	0.00146916	<0.001	0.328569
0.71_572.0233m/z	0.71045	572.023	14076.2	18503.2	12077.7	13003.2	7954.3	27928.9	10679.8	10025	15177.6	28070.8	21940	26649	26467.2	22997	21667.8	26120.4	22813.5	23845.5	25951.7	15899.9	17444.9	12839.5	15733.5	14764.2	16461.9	16138.5	29946.1	22330.4	13601.9	25515	27851.5	30435.8	24649.9	22455.1		NA	30435.8	0.00752412	-0.538986	0.727545	<0.001	0.77361
1.55_458.0939m/z	1.55415	458.094	0	0	0	902.289	2041.13	3541.07	0	0	500.754	16632.2	12583.9	17687.5	20867.2	14693.5	22740	23871.7	8329.61	18815	20064.9	0	0	0	0	0	0	0	394.819	0	0	0	0	0	0	0		NA	23871.7	0.00771282	-3.12294	<0.001	<0.001	0.0387807
1.50_204.0900n	1.50483	203.083	199751	293211	257688	136630	209074	167416	198046	281124	247251	149670	193223	106421	156878	90086.8	225609	99758.2	106289	96971	129394	618205	539153	611126	591543	607402	409033	623393	155115	135869	287679	380411	185578	162882	251602	304753		L-Tryptophan	623393	0.00771282	0.490306	<0.001	<0.001	0.376771
4.32_671.1798m/z	4.3208	671.18	47427.6	15446.4	5751.58	5138.94	21675.2	52862.7	5076.42	5822.53	25713.5	3403.4	2167.76	0	24.3626	0	0	9245.59	1016.24	0	0	55881.1	9088.87	23627.6	5222.05	7528.05	8063.81	54420.7	2479.67	2333.47	0	4285.43	2516.1	5013.24	11294.8	4518.19		NA	55881.1	0.00771282	2.56162	0.165418	<0.001	0.494349
0.85_384.1281n	0.84745	429.126	114271	127477	189543	147934	106892	126616	93869.7	148452	140518	107079	78759	109256	79339.4	91522.1	105101	103301	72360.3	95618.3	95028	163251	115551	182963	106820	146562	181548	135381	93629.5	109302	61909.5	104897	68813.6	115322	86810.3	89317.6		NA	189543	0.00771282	0.348668	0.860785	<0.001	0.76859
0.47_145.0142m/z	0.472167	145.014	46107.9	52833	62679	67637.4	28243.8	63541	42928	54724	56739.7	35435.5	30524.8	39030.2	33374.9	35060.6	23971.1	40401.5	29003.7	35834.8	35347.9	35844.1	36470.4	45444.9	39224.4	36252.7	44425.4	35501.7	24719.9	25079	18925.7	25528.1	21617.2	24405.8	23559.4	19895.1		NA	67637.4	0.00788703	0.446587	<0.001	<0.001	0.839992
0.48_298.1269n	0.483133	297.12	831.433	0	0	656.01	921.861	0	0	557.743	0	8109.39	8355.31	3604.95	8091.31	7958.94	14725.4	9591.61	4986.62	3223.34	5340.01	1630.74	0	0	0	1369.62	496.659	0	5353.75	21561.4	8550.82	2747.14	5548.75	12290.3	0	21454.1		NA	21561.4	0.00798617	-3.11096	0.854241	<0.001	0.937191
4.62_291.1973m/z	4.62485	291.197	16401	33568.1	34924.4	22104.5	11876.3	24795.4	12674.9	36706.6	48068.3	33490.8	34610.9	66122.8	70421.9	72730.1	32176.3	51224.9	48770.3	83639.7	78524.5	27954.5	25873.5	30286.7	29224.5	28692.3	39318.9	17412.9	98387.9	83644.4	67732.4	57914.5	58906	60620.2	74402.8	70953.5		NA	98387.9	0.00894363	-0.757983	0.300597	<0.001	0.91333
3.89_515.2500m/z	3.88522	515.25	4452.88	684.623	0	1187.07	5034.08	6221.88	3501.36	0	1016.37	138036	202988	160352	132166	223321	110412	217651	183600	98317.3	196355	0	6678.74	2208.9	9208.03	8193.28	1920.08	547.383	361865	253510	302702	213168	338397	188052	77581.6	366971		NA	366971	0.00910019	-4.21564	0.67764	<0.001	0.953996
0.67_269.0290m/z	0.66945	269.029	3217.39	4431.82	3483.92	3495.2	2927.17	4111.76	2245.56	4805.61	2922.94	3082.75	1563.45	2398.34	2682.57	2182.6	1800.8	1502.34	779.913	2428.58	2114.13	1750.47	1719.66	3037.57	4196.26	1576.9	3438.83	1701.97	1589.21	1730.88	596.454	1445	1227.27	1947.52	1976.99	659.471		NA	4805.61	0.00967665	0.537673	0.0246566	<0.001	0.987423
3.38_193.0507m/z	3.37578	193.051	1558.2	1283.66	2869.14	2333.22	313.847	3333.47	149.006	1660.46	2864.63	0.0088312	0	211.48	0	346.381	0	634.051	193.64	168.547	0	1760.65	362.561	10184.3	2342.37	2044.45	4029.92	586.311	269.637	716.149	756.166	44.2627	1031.87	258.345	20.8433	1239.22		NA	10184.3	0.00974376	2.45964	0.0791294	<0.001	0.48745
4.52_417.2272m/z	4.52072	417.227	33559.4	35869.4	39190.1	49548.5	45668.2	57468.4	33057	54840.3	86160.4	18193.6	6510.37	10801.3	6546.91	23013.5	23444.3	31316.7	66686.2	15632.9	8108.32	27665.9	75717.5	93239.1	67874.4	108715	76983.1	122657	17710.5	16483.6	33800.6	17743.2	39741.3	18190.2	15898.5	32215.2		NA	122657	0.00976411	0.833221	0.147232	<0.001	0.940768
2.22_402.2648m/z	2.22252	402.265	5259.31	6726.64	2453.91	2410.17	29642.8	4781.12	5642.68	2774.14	6381.82	655.165	468.607	0.373788	330.219	142.917	5508.31	94.851	0.94027	186.448	186.619	0	0	0	0	130.337	0	113.997	0	0	0	0	0	0	0	65.2338		NA	29642.8	0.00983626	2.27133	<0.001	0.00678918	0.473406
2.70_307.1407m/z	2.69645	307.141	11906.5	9011.22	4797.15	6726.7	8828.2	9169.43	5642.66	4791.75	9006.07	11300.2	14324.3	12084.5	14366.4	14412.1	10406	13376.8	11759.4	11260	9677.22	15941.6	10669.1	10106.1	16204.4	14231.1	12060.8	11996.4	14788.5	14229.6	24954	15118.1	24340.2	17780.2	14006.7	29975.7		NA	29975.7	0.00983626	-0.45978	<0.001	<0.001	0.867995
3.08_429.1771m/z	3.07983	429.177	1459.08	990.998	3166.72	1455.24	0	3841.04	2469.08	1865.28	2111.07	79569.1	62074.4	80677.5	67800.9	68195	36357.3	44135.6	97457.8	54641.3	70892.4	1986.35	5449.24	3566.61	5499.62	6944.56	2152.41	5608.74	138188	47609.2	80545.1	64383.1	102766	61147.2	85457.7	64238.6		NA	138188	0.00991739	-3.53552	0.296147	<0.001	0.66008
1.77_191.0494m/z	1.7705	191.049	328.141	0	0	2.87224	8.95835	0	18.3411	0	0	0	1119.58	41.2478	255.478	127.842	139.54	184.737	241.414	247.109	1397.14	3763.13	0	0	401.311	1259.72	0	311.573	150.465	6287.69	248.024	75.8223	207.657	1016.3	21.876	91.8864		NA	6287.69	0.00994003	-2.24383	0.310701	0.0104298	0.736677
2.30_194.0459m/z	2.29925	194.046	363061	1.23636e+06	541106	344188	995387	386652	557821	452995	544380	173342	104743	216576	502635	193314	309820	207612	276163	343576	432427	65168.9	121061	69767.3	157456	167333	135909	106868	94451.4	11843.1	49792.5	28295.8	39866.2	42439.9	35888.9	24361		HMBOA	1.23636e+06	0.0109491	0.780509	<0.001	<0.001	0.744271
4.27_543.2820m/z	4.266	543.282	15033.2	11820.2	8705.98	13313	8837.69	18468.3	7313.89	9723.45	16714.8	16959.1	22234.7	17444.3	26557.8	20983.2	21005	18133.5	12794	18337.5	19156.8	12366.3	13361.6	10458.8	10287.4	15392.5	10439	6573.61	16388.9	17865.7	22031.8	25499.9	24335.5	15224.7	11196.9	19117.6		NA	26557.8	0.011115	-0.460616	0.825904	<0.001	0.977907
1.10_332.1129n	1.09668	377.111	7898.78	6999.44	9716.75	11182.6	2561.55	12504.4	5988.56	8266.36	13757.2	15325.6	13754.5	19938	18138.3	18925.1	15108.1	28305.1	12337.4	13023	20515.8	16994.3	8578.44	6457.19	4489.89	10224.4	4350	6602.78	21425.9	14645.2	5978.44	15347.5	25298.1	7544.32	10295.1	26460		NA	28305.1	0.0112844	-0.693671	0.662432	<0.001	0.946288
3.43_536.1428m/z	3.43322	536.143	6293.06	10819.9	11930.6	9958.78	7896.81	15669.7	1285.69	9427.48	13535.8	22591.2	37309	31990.2	35748.3	32344.2	21308.8	37199.3	7646.49	21177.6	27733.1	0	2520.4	3106.64	1818.84	5619.83	7483.94	0	2017.05	1552.35	3456.15	0	4741.03	7116.7	0	0		NA	37309	0.0114907	-1.04777	0.00143656	0.909498	0.790453
1.14_219.0798m/z	1.14052	219.08	1147.91	2242.06	1407.3	558.381	1190.38	1132.21	1083.02	2870.23	1108.86	1995.87	9962.24	5716.46	4417.74	5644.14	9105.27	1899.89	826.929	3688.93	4293.01	0	0	0	0	0	518.722	0	0	0	0	0	0	0	0	0		NA	9962.24	0.011673	-1.21166	<0.001	0.854713	0.333572
0.98_478.0614m/z	0.978967	478.061	0	0	1422.93	601.908	0	1738.12	1660.41	0	1053.65	13422.7	23650.4	25765.4	23445.5	22126.7	19295.6	15873.1	21466.1	16116	23316.1	1149.28	956.536	2489.7	2099.44	1429.73	2377.02	2412.36	30828.5	25701.9	16735.8	26625.1	27600.1	21312.3	19656	24820.5		NA	30828.5	0.0118015	-3.34684	0.0697766	<0.001	0.308533
1.73_299.0782m/z	1.73215	299.078	0	129.712	0	656.791	0	578.073	0	0	0	334.189	1756.12	2503.3	523.659	14907.8	2555.84	49346.7	0	2384.68	865.606	86.129	0	64185.3	16235	3204.46	752.502	0	2386.56	142220	7019.53	1289.14	14666.6	4732.73	3646.52	39258.7		NA	142220	0.0122445	-3.90365	0.0603432	0.00174785	0.841999
4.33_179.0717m/z	4.33177	179.072	3407.6	2248.31	3599.59	1940.81	0	1231.26	0	5148.91	2923.23	0	0	0	0	0	0	0	2780.64	0	0	537.095	1456.79	1218.56	1233.48	868.243	1894.88	1078.21	0	0	0	0	148.237	0	0	1695.58		NA	5148.91	0.0122445	2.10309	0.645179	<0.001	0.981835
2.18_617.0349m/z	2.18415	617.035	26635.3	35443.7	19442.8	21799.4	32443.4	20996.8	23752.2	16504.1	29885.6	47421	36602.1	29437.4	33436.3	32327.4	36196.1	35290	40759.7	36317.5	30991.1	8819.68	22014.9	20403.1	19809.2	17938.5	16895.9	20154.6	5296.61	7508.76	7707.65	4068.4	8420.45	6019.33	10959.4	17926.4		NA	47421	0.0126269	-0.352821	<0.001	0.353662	<0.001
1.58_372.0946m/z	1.57608	372.095	37073.9	32889.5	45852.9	88599.4	26265.1	76525.1	21777.8	40874	56902.7	75472.1	66643.8	95370.4	79527.4	119746	80342.1	140008	56889.4	88240.8	81757.5	7358.96	5271.21	5721.83	3854.13	5086.05	5132.58	8248.76	9964.66	6928.69	2917.1	3366.03	5297.7	10773.6	8206.13	6209.97		NA	140008	0.0127316	-0.622871	<0.001	0.0142417	0.355479
2.66_669.2061m/z	2.65808	669.206	1321.27	1087.85	587.549	2006.88	0	6626.11	0	757.231	0	46186.5	43610.9	52989.4	36207.1	49855.1	31978.8	39229.9	33131	47798.5	44235.2	1197.49	1045.03	0	1288.24	2703.8	0	2474.6	42451.4	42793.9	20651.3	24593	39689.5	48562.2	26442.8	35363.9		NA	52989.4	0.0129457	-3.43061	0.949971	<0.001	0.946288
2.05_355.1043m/z	2.05262	355.104	36808.9	19679.5	25926.4	34325.8	17548.3	47287	15463.8	95954	44948.1	91602.2	67572.6	77515.4	56053.2	65745	64099.3	114169	55403.4	84056.4	86655.9	25161.8	13805.4	51532	24347.6	22290.7	40734.7	28661.7	41757.6	87027.8	52281.5	39784.9	34595.9	61279.4	54860.5	66325.2		1-O-Ferulolylglucose	114169	0.0129504	-0.708857	0.260084	<0.001	0.881369
3.41_566.1529m/z	3.40582	566.153	19526.2	22154.5	12373.2	25061.1	12191	29374.1	12397	14439.9	19462.8	28065	35640.9	33691.5	40442.2	31124.3	32905.1	29380	16699.1	22978.1	29201.6	12764.3	10078.9	6101.42	9068.87	16310	18056.3	7344.63	5262.74	3416.95	1113.56	2673.76	7500.85	5645.53	0	2254.46		NA	40442.2	0.0131947	-0.480975	0.00682136	0.413959	0.282902
0.48_337.0798m/z	0.483133	337.08	3614.13	2609.09	2858.36	3637.2	2280.28	5035.94	2383.84	1003.46	3096.89	7158.81	4818.52	4899.97	3421.73	6883.33	4717.04	7424.9	6447.32	3486.15	5481.59	8626.71	5571.99	6581.18	5389.15	5870.7	5435.97	6102.03	11332.9	8906.81	6554.67	6667.79	10012.8	8136.45	7999.72	9617.85		NA	11332.9	0.0131947	-0.619353	<0.001	<0.001	0.612121
1.53_339.1302m/z	1.53223	339.13	0	0	0	0	0	0	196831	194.14	33.6755	6976.56	1650.73	5409.32	3771.34	1569.61	3626.21	4581.39	303314	1998.56	628.869	0	0	5.38031	532.538	3.07588	463.876	0	4050.49	4699.39	7241.95	44031.9	5604.87	14271.3	104.54	12409.9		NA	303314	0.0131947	-0.420859	0.947716	<0.001	0.981835
1.83_386.1217n	1.8253	385.114	1105.76	0	647.112	1255.14	0	828.041	1498.59	0	0	15396.7	12921.1	20564.3	9953.69	20766.3	16208.7	13832.6	10568.6	7082.26	10802.9	3075.46	2660.02	4252.41	5111.75	1030.56	4984.78	2650.71	27872.9	36755.8	26879.4	18590.3	15833	35230.1	9070.87	19769.6		NA	36755.8	0.0134515	-3.14837	0.015593	<0.001	0.209012
1.67_504.1374m/z	1.67473	504.137	32659.3	26584	24251.7	24289.9	9238.91	37236.4	13722	20968.7	43110.6	10840.6	1772.37	2615.04	3702.25	4392.25	493.995	33554.2	13682.3	1996.83	10963.5	0	1314.98	0	0	0	0	0	0	0	0	0	0	0	0	0		NA	43110.6	0.0134515	1.12139	<0.001	0.0417811	0.928078
1.17_314.0894m/z	1.16792	314.089	5873.07	4570.53	5395.29	4096.77	4067.01	5487.18	4217	5811.13	6239.31	4170.48	2377.97	3579.07	3920.73	2531.02	3489.98	4757.51	3337.47	1645.08	4086.66	1301.04	2371.46	4146.21	0	1993.89	3697.68	2642.8	2489.64	1431.12	963.033	1561.93	437.079	942.408	508.243	0		NA	6239.31	0.013881	0.405416	0.032091	0.683128	0.977907
0.34_1161.2751m/z	0.337533	1161.28	616420	594860	577605	557997	596757	519203	601627	545150	585942	539648	356065	322932	448169	518594	480248	467953	532785	271402	403485	411608	597005	385973	461890	565625	419074	521478	502226	263451	353125	389382	304707	376177	441441	396532		NA	616420	0.013936	0.284996	0.0645393	<0.001	0.924208
0.89_329.0890m/z	0.8858	329.089	25492.1	19296.1	28576	42782.2	10619.8	33538.6	20803.4	17333.9	23869.4	46480	30066.4	57248	39797.2	44696.2	22656.2	61150.7	40932.8	48548.6	43667.1	87944	38177.7	90373	40267.7	50118.1	56108.4	43685.7	65193.9	96654.5	39636.3	72750.3	51379.9	93874	42445.4	60709.9		NA	96654.5	0.0146173	-0.566464	<0.001	0.0122906	0.473406
4.24_371.1146m/z	4.24408	371.115	14698.7	16308.9	13011.3	12946.6	2824.13	14893.1	8268.55	11286.6	11136.8	7225.81	4534.79	9120.41	3685.08	4939.16	4076.94	6538.8	3463.57	3442.12	4712.88	10193.6	6611.66	10997	7402.33	6232.03	6846.7	8842.31	3877.01	5755.68	1751.65	3822.56	1553.02	3117.43	4796.48	2314.04		NA	16308.9	0.0151565	0.81666	0.0540694	<0.001	0.892975
0.37_133.1059m/z	0.368033	133.106	2282.01	6226.07	7088.12	5073.28	66.2798	1100.29	782.099	9081.72	3088.46	912.873	0	207.34	56.7602	0	222.863	0	40.206	720.27	368.718	11682	1159.86	7712.95	7306.05	1986.85	5236.5	4368.94	965.317	397.323	104.339	214.63	261.452	1219.89	809.877	2074.49		NA	11682	0.0155617	2.72681	0.0744435	<0.001	0.663008
1.95_387.1300m/z	1.95135	387.13	252273	249872	295891	296460	126181	432163	186911	247276	370949	164705	152728	191418	131419	118451	109737	288011	129461	121763	158271	134170	139580	207807	129793	141543	101540	172786	65514.9	80292.6	30466.3	46445.2	41054.4	33753.1	94582.5	26816.1		NA	432163	0.0158906	0.556197	<0.001	<0.001	0.34405
1.60_359.0516m/z	1.60348	359.052	4213.89	6438.84	8904.33	6672.04	5858.97	6401.48	5085.47	6945.08	5517.75	7266.34	8070.23	11945.7	7411.32	10741.5	6696.69	6481.3	8964.1	10197.2	9903.87	5750.11	5554.07	5259.03	7059.01	7233.21	7877.24	6632.01	7370.53	9850.2	9232.71	11688.2	8952.82	8088.54	6792.78	8268.26		NA	11945.7	0.0161061	-0.342286	0.842861	<0.001	0.954443
1.89_289.0392m/z	1.89107	289.039	810.868	1068.16	513.664	1354.02	3528.21	1695.24	890.939	514.768	4925.88	5948.23	3897.73	6704.14	2400.61	7573.98	7896.47	6875.67	724.263	3457.12	5671.73	0	165.228	7.47096	0	0	0	155.389	89.4977	120.13	0	58.819	0	273.831	0	0		NA	7896.47	0.0171911	-1.10143	<0.001	0.348208	0.946288
0.31_390.7858m/z	0.30855	390.786	3014.65	5584.17	0	1312.31	4347.75	2193.87	1487.69	3150.83	3100.86	29613.5	82649.2	93579.2	48199.6	70192.1	58237.4	41476.4	68479.7	84715.2	46664.5	0	2186.24	136.308	0	1370.43	0	3368.31	52054.1	33701.5	21142.1	30006.5	51199	28127.6	55965.7	9771.26		NA	93579.2	0.0185264	-3.14445	0.150899	<0.001	0.616367
2.33_190.0511m/z	2.33213	190.051	2658.7	2449.38	1873.21	0	1909.31	250.314	1010.23	1171.57	2272.66	239.745	0	0	433.511	0	2192.33	0	0	0	0	1641.41	1425.73	943.516	1818.17	871.957	940.151	2974.55	958.604	0	0	0	0	0	0	0		NA	2974.55	0.0186854	1.66232	0.898182	<0.001	0.749715
2.64_538.1759m/z	2.63617	538.176	37958.1	28301.2	21047.5	28723.4	35808.7	36852.4	26025.9	16458	48344.8	45175	46661	55879.5	47349.9	51847	105859	43904.5	36984.9	33388.4	49706.1	58946.3	30306.8	36923.3	26138.9	31104.6	29454.8	47598.8	79649.1	51839.3	44411.1	67711.2	62851.4	63593.4	51229.4	61737.8		NA	105859	0.019322	-0.509135	0.22218	<0.001	0.995699
1.80_447.0941m/z	1.7979	447.094	17946.3	14711.9	2028.71	2666.32	12182.8	46498.8	13474.2	1943.7	55294.6	6657.89	0	0	0	603.39	0	8677.71	2443.86	0	1119.57	4386.61	6572.77	28782.3	6519.89	4582.11	33077.5	22089.5	746.996	8583.84	1403.15	0	679.673	1537.42	1698.48	13690.3		NA	55294.6	0.0193638	2.2513	0.363872	0.00135265	0.658253
0.49_158.0071n	0.4886	375.023	12190.8	13747.2	9122.12	8457.29	8510.52	10667.1	10558.6	10705.8	10333	7174.96	8330.33	5202.94	5271.09	6810.15	8054.22	7932.12	13685.4	5396.38	6447.17	14704.3	12094.9	11127.5	10924.8	10634.5	10116.6	7890.21	7599.16	7511.69	8837.88	7583.97	12654.1	7902.25	6754.14	16084.2		NA	16084.2	0.0193638	0.343586	0.317473	0.00739011	0.77361
2.85_334.0698n	2.84705	667.155	11018.9	11853.7	4394.25	9045.49	2848.46	12285	7756.08	2009.94	8357.78	17018.7	20999.9	15485.1	19729	14562	11102.1	29085.1	17388.4	7906.66	17937.8	38225.8	15537.9	25523.8	21515.3	17285	23729.4	24965.4	61719.5	44877.1	44667.8	46215.1	63453.6	56199.7	42076.1	71631.3		NA	71631.3	0.0193638	-0.795231	<0.001	<0.001	0.972078
2.75_463.0898m/z	2.75388	463.09	585974	465243	168821	203798	550196	599467	818036	95787	315728	250208	134091	51930.3	69182	92067.8	58756.1	359214	246189	38027.4	125843	243413	426094	306122	342953	469248	337034	609697	118184	309858	180831	176447	247368	203536	130372	355118		Quercetin.3-O-glucoside	818036	0.0196085	1.08664	0.323218	<0.001	0.713177
0.43_389.0276m/z	0.428317	389.028	11775.5	9428.2	12670.2	8483.39	10520.3	13257.5	10262.8	12147.1	14966.1	11641.5	6069.2	5931.02	8106.31	2626.08	4740.59	11746.3	6451.75	6978.29	7169.58	13051.4	13464.8	15784.2	11454.8	10901.9	12991.3	12465.2	7818.17	6660.21	5218.08	5914.93	5925.23	9410.41	2749.84	11956.6		NA	15784.2	0.0200492	0.475893	0.880483	<0.001	0.889582
3.36_535.1484m/z	3.36482	535.148	2296.91	1297.14	0	800.011	0	2137.14	2523.18	0	1246.07	43149.7	20483.2	35851.9	22705.5	42487.8	12515.8	43680.5	36696.5	8850.14	29703.6	1098.32	785.018	0	0	1791.45	1585.96	2423.58	30570.3	1123	0	13375.1	35036.2	615.636	21194.7	22483.8		NA	43680.5	0.0202035	-3.25323	0.632109	0.00319799	0.736677
0.64_279.0405m/z	0.636567	279.041	9751.88	11552.5	8268.45	7189.22	17204	5011.86	9704.62	7480.82	8945.95	4722.77	3922.86	2873.52	8765.82	5140.17	8730.54	2535.66	6148.4	1705.3	5782.61	5455.42	10129.9	9586.04	10130.1	8872.74	12166.3	6407.16	5455.89	2153.91	454.755	3950.06	657.176	2799.86	2843.84	0		NA	17204	0.0211039	0.630742	0.224444	0.0292746	0.57176
4.34_728.2489n	4.33725	727.242	168892	181822	102078	178288	48181.9	222669	129112	103518	190472	254381	317186	289228	212561	316883	325414	403517	234835	139310	198027	248353	150893	278894	170898	199566	164241	160217	278746	306391	105320	241182	202147	301214	269834	245280		NA	403517	0.0218407	-0.603243	0.641789	0.00496547	0.543561
3.26_539.1593m/z	3.26068	539.159	23058.8	40914	33504.4	31918.3	9506.79	56311.6	25227.7	25750.8	39967.3	56152.7	53412.9	63695.7	49181.4	64862.9	49053.6	92849.9	46197.3	45626.6	53952.4	84802.8	32783.6	69252.4	56820.3	44680	36789.3	38978.9	68159.9	100741	99600.1	72007.6	102548	69040.7	76803.4	178202		NA	178202	0.0220288	-0.592435	0.00224681	<0.001	0.973836
0.38_471.0761m/z	0.379	471.076	21464.4	16338.8	15088.4	4553.37	34245.1	24946.5	25513.6	22582.5	17928.3	11055.6	6680.7	3667.89	3918.57	9110.08	15513.7	9025.68	16201.9	3470.06	8070.87	25439.3	25369.9	28848.8	21741.6	29299.4	14506	20992.2	7242.81	6783.32	20507.7	4992.68	15901.4	12351.2	8466.89	23038.7		NA	34245.1	0.0230644	0.850364	0.318673	<0.001	0.953996
2.54_382.1172m/z	2.543	382.117	13121.9	4938.64	3559.84	1381.89	7275.7	13250	143.873	6382.98	22808.6	0	330.694	0	256.968	0	0	6699.9	3341.29	308.122	226.14	0	0	0	0	0	0	0	470.374	140.419	0	0	0	0	0	0		NA	22808.6	0.0234552	1.98133	<0.001	0.133327	0.0560221
1.01_309.1142m/z	1.01185	309.114	3683.64	1897.2	2808.58	5283.58	3998.36	3199.25	3178.45	771.619	1949.81	5441.26	4814.11	4633.34	4475.91	5818.68	7826.23	7549.09	9058.88	4249.21	3988.16	2343.41	3194.8	6031.16	3409	3040.79	3668.15	2275.39	6865.18	8276.62	6293.57	5611.51	6047.12	5531.29	4379.9	6395.5		NA	9058.88	0.0234552	-0.665276	0.528168	<0.001	0.936331
0.34_624.6361m/z	0.337533	624.636	0	8599.14	7271.88	0	1766.88	0	2542.3	14115.4	4600.32	0	0	0	0	0	0	0	0	0	0	6749.82	7157.4	3664.41	5380.69	5734.83	2266.59	0	0	0	0	2417.2	0	0	0	0		NA	14115.4	0.0234552	NA	0.520549	<0.001	0.957433
0.51_295.1043m/z	0.50505	295.104	945.203	899.415	167.471	0	702.898	0	294.538	0	774.466	0	0	0	0	0	0	0	0	0	0	448.02	0	0	582.719	0	1117.35	330.404	0	0	0	0	0	0	0	0		NA	1117.35	0.0238789	NA	0.863473	<0.001	0.946288
4.80_297.2436m/z	4.79738	297.244	303065	310951	282621	290365	320302	291730	259806	316186	291973	282802	257363	286837	250993	256878	246877	249041	304983	271886	270491	249720	257208	287680	300491	306642	246337	253448	278989	283014	303441	285513	283892	284377	265683	306582		NA	320302	0.0245868	0.101188	0.920077	0.402164	0.0683534
2.58_538.1758m/z	2.57587	538.176	77545.3	63102.2	50753	58175.6	56468.4	77690.6	52685.6	36070	82722.3	84797.7	90644.4	100629	81024.7	92999.9	160992	88956	65547.3	61680.7	89834.8	121616	62166.1	82264.9	58986.9	75269.9	67488.9	95316.5	135253	118890	88913.5	136224	127622	116263	106835	124740		NA	160992	0.0251209	-0.396512	0.0117005	<0.001	0.977907
1.10_413.1054m/z	1.10215	413.105	2999.31	4194.9	5372.63	2967.82	2216.42	2329.88	6164.06	5379.35	5015.71	1500.24	0	854.909	1768.93	0	3472.44	785.964	0	0	0	2593.98	7406.66	7925.61	4815.94	5180.36	10357.9	3313.09	0	0	0	5567.75	0	0	0	0		NA	10357.9	0.0265115	1.58036	0.427742	<0.001	0.611421
2.65_267.0886m/z	2.6526	267.089	5378.16	6908.59	8708.48	6204.68	5401.81	4238.88	7378.34	7529.04	5202.79	517.911	0	0	531.103	331.908	2882.12	829.747	985.587	0	1067.51	1475.15	4042.81	4256.33	2359.42	3742.51	2626.11	3344.28	1014.18	0	0	0	0	498.008	0	0		NA	8708.48	0.0265115	2.18101	0.0916467	<0.001	0.645563
2.66_609.1472m/z	2.65808	609.147	367132	398586	243247	297770	197633	317057	370530	169268	291826	181602	109251	134668	186714	192280	100314	374747	153510	62507.4	227045	492081	414102	482144	466660	545133	504584	552330	120358	456133	236171	165610	293999	270337	246830	452002		Quercetin.rhamnosylglucoside	552330	0.0267449	0.537214	0.00317526	<0.001	0.977907
0.37_375.0230m/z	0.373517	375.023	3950.72	7588.68	1842.02	2440.13	1113.61	2982.87	7292.53	1997.24	6314.15	4306.44	11936.6	7622.5	8339.22	7865.29	7514.92	7084.43	8549.91	8863.5	6774.5	3778.71	2924.37	6697.67	5627.37	4877.24	6830.55	2202.51	11713.7	7926.5	10408.7	8383.74	12047.8	9711	6267.75	14355.9		NA	14355.9	0.0273756	-0.692128	0.267009	<0.001	0.977907
2.21_386.1174m/z	2.21157	386.117	380.628	627.953	323.723	0	1981.38	1508.68	559.614	804.09	4235.52	13111.6	9062.05	15447.7	11636.3	13108.4	10243.4	10829.5	6912.01	12036.8	10827.3	605.924	0	0	475.13	0	412.916	244.517	14083.3	9102.61	4501.59	5297.77	8948.08	14656.6	2269.61	9643.44		NA	15447.7	0.0282602	-2.28005	0.186756	<0.001	0.611421
2.42_366.1203m/z	2.41695	366.12	4579.23	5259.22	6236.51	4139.98	3809.24	7980.26	3587.16	1326.02	8078.92	8982.59	8196.26	11702.7	11620.6	10473.1	6731.75	8159.46	9370.52	6152.69	9413.6	14186.1	4782.61	12620.9	10207	7587.12	9003.65	5797.25	16330	17860	18219.3	14048	19657.1	16202	13572.7	27986		NA	27986	0.0284658	-0.596749	<0.001	<0.001	0.978903
2.61_611.2017m/z	2.60877	611.202	1572.25	823.497	1084.41	3213.53	0	2757.4	2968.57	873.804	3844.27	27670.4	20871.9	28013.1	19660.6	31783.7	21934.4	27263.1	28536.4	22702.4	27196.2	0	0	1498.12	1422.61	3149.07	4743.81	5329.27	35928.6	26135.7	18390.7	18508.7	31898.3	28357.6	39864.3	33462.1		NA	39864.3	0.0286402	-2.5971	0.803417	<0.001	0.861354
2.12_694.2008m/z	2.1184	694.201	957.218	6588.85	14436.9	15143	0	176353	0	27685.8	168131	0	0	728.966	0	0	0	7106.45	0	0	0	0	0	4675.93	0	0	1590.93	0	0	0	0	0	0	0	0	0		NA	176353	0.0286749	4.06114	0.0430173	0.00445298	0.612626
1.59_355.0683m/z	1.58703	355.068	13502.5	16161.6	6960.94	14128.7	11031.9	11433.6	10608.5	6539.73	14457.7	34897	26138.9	16205.9	32488.9	35982.4	27591.1	22648.6	27914.2	5599.02	14634.1	24060.9	13942.5	14916.2	10952.7	16681.4	18184.9	24209.3	47468.2	11702.8	14108.6	25841.3	28010.4	24822.3	19035.7	34998.3		NA	47468.2	0.0320175	-0.739924	0.352734	0.00770194	0.739288
3.25_533.0945m/z	3.24972	533.094	55860.6	46365.4	18912.7	14496	17438	91879.3	175842	11615.9	44483.8	10961.9	3543.67	5412.55	12905.8	7164.32	7674.58	57136.7	25142.5	3264.97	12215.8	82975.3	71990.7	76502.2	65705.6	115164	79841	66717.9	10170.5	62256.8	22432.7	16123.6	34255.8	23129.6	21582.2	73416		Kaempferol.3-6-malonylglucoside	175842	0.032438	1.29301	0.0111413	<0.001	0.937191
0.94_243.0518m/z	0.940617	243.052	11217.5	12137	8568.84	6657.33	19641.8	19617.9	9354.35	12643.6	27797.5	4565.84	6004.28	6363.69	6681.07	7623.22	5711.77	17779.2	5997.29	6924.26	7924.42	41408.2	4574.92	19895.1	8312.32	8956.33	12490.7	9349	4058	9155.54	4352.53	5177.31	4838.45	8284.1	3311.52	20210.2		NA	41408.2	0.0329217	0.629415	0.774882	0.00817856	0.978903
2.15_127.0043m/z	2.15127	127.004	1848.32	1404.26	2630.39	833.025	843.56	1416.42	2450.15	2773.93	2034.09	0	1220.87	435.621	879.503	695.134	0	1587.06	0	0	0	3456.35	1875.01	2797.89	2109.03	2260.01	1595.15	1451.55	187.023	287.314	347.864	220.975	1452.76	235.359	0	1516.03		NA	3456.35	0.0359537	1.32008	0.418799	0.00158094	0.749365
4.17_397.1703m/z	4.16735	397.17	3692.41	3968.69	9560.24	7078.74	3308.24	5807.72	2973.81	4289.49	3932.52	6551.74	4984.8	22023.1	6925.55	23972.1	5890.52	15447.3	6992.37	8081.99	6802.99	5002.61	6442.1	13571.9	5921.76	8585.7	13898.5	4823.66	8384.87	29503.6	9616.86	9715.46	22161.1	16654.5	7547.75	13679.3		NA	29503.6	0.0362868	-0.775733	0.070677	0.00380932	0.940823
2.48_638.1129n	2.48272	619.095	2.05673e+06	1.91971e+06	1.07464e+06	1.1558e+06	1.45189e+06	2.90527e+06	2.11486e+06	783042	2.53333e+06	1.11961e+06	721264	679343	619289	996979	460861	2.23191e+06	1.14932e+06	247810	949169	1.67565e+06	1.81724e+06	2.85948e+06	1.99126e+06	2.62385e+06	2.40616e+06	2.98779e+06	1.1787e+06	2.38707e+06	1.45521e+06	908557	2.27515e+06	1.27401e+06	1.36075e+06	2.62796e+06		NA	2.98779e+06	0.0365275	0.661111	0.0136803	0.00424165	0.734547
2.80_538.1767m/z	2.8032	538.177	13249.6	13225.4	7350.48	9836.85	6912.39	14294.3	8168.99	6847.43	14806.6	15873.8	16254	16296.5	13018.4	13807.1	23057.2	18886.1	13043.5	9800.09	15486.4	28368.7	10335.3	13722.2	14281.7	10259	11787.5	17060.1	27839.9	33127.3	19530.8	23996.7	27826.3	22319.5	20874.5	42726.2		NA	42726.2	0.0366246	-0.390805	<0.001	<0.001	0.773803
4.20_209.1195m/z	4.20023	209.12	1066.44	988.081	3433.4	1714.98	1374.66	1783.42	961.528	3171.33	3825.2	1308.92	1718.55	3788.92	6847.89	8976.81	3633.66	4996.45	2769.9	8808.8	10893.9	512.115	3446.11	3394.42	1558.15	3392.19	1026.75	3101.25	3403.87	11030.3	4409.15	6022.5	4211.56	7235.48	13680.3	4526.09		NA	13680.3	0.0366246	-0.970928	0.593362	<0.001	0.908082
1.72_327.1091m/z	1.7157	327.109	0	0	929.567	1105.51	736.846	888.319	0	0	1136.89	3281.84	2649.05	4544.21	2838.32	4177.76	6797.36	3171.4	1993.55	7226.25	5615.78	1637.63	0	1805.77	0	742.072	2380.4	807.732	3822.93	3238.51	3341.38	3190.4	3963.81	5851.56	563.7	5036.1		NA	7226.25	0.0368047	-2.0713	0.764728	<0.001	0.825718
1.37_339.1286m/z	1.3652	339.129	4751.99	1041.62	765.673	2996.14	2388.28	2559.19	119715	526.255	1985.96	17775.8	13403.3	18097.4	13430.2	12693.3	14943.8	12094.9	205155	13905.9	12991.7	5113.14	978.25	2261.84	4284.98	4309.05	4849.11	3839.38	13988.2	15733.1	13946.1	28227.8	12832.1	16577.8	11205	20464.3		NA	205155	0.0375757	-0.789237	0.98322	<0.001	0.930114
4.13_653.3194m/z	4.12898	653.319	14081	27854.6	8976.43	17649.2	23511.9	12807.9	23800.5	9689.26	20130.1	17786.2	42984.5	29428.1	24848.4	32569.6	32302.6	52254.6	19356.7	22891.7	22222.8	58466.7	9842.15	39679.8	14207.9	15437.3	17174.6	6701.96	5196.84	46535.8	18608.5	7493.77	24425.8	13668.7	13030.8	105814		NA	105814	0.0378388	-0.521416	0.693839	0.352874	0.751209
2.49_635.0905m/z	2.4882	635.091	272702	244345	115854	126978	219810	314297	266454	70839.5	358441	143185	75052.1	56825.8	59053.8	102579	54557.6	280650	124462	18186.5	93938	202697	207188	317851	233133	282669	296047	366646	150535	256671	148097	94586.2	250323	180260	141561	397202		NA	397202	0.038554	0.784902	0.0252465	0.00655043	0.663008
0.35_236.0237m/z	0.348983	236.024	0	169.562	0	0	13317.8	0	1761.35	0	24.9045	10987.4	4492.81	2097.09	8251.3	7803.33	24902.4	0	6789.3	330.983	4881.97	0	43.4411	193.907	0	0	1166.64	0	5073.43	1420.44	4958.23	12485.8	2881.67	7484.79	2401.05	4166.72		NA	24902.4	0.03984	-1.42464	0.939928	<0.001	0.90263
0.55_151.0264m/z	0.554367	151.026	2389.46	3945.36	2476.39	1385.37	1469.4	1512.13	1591.55	2169.6	3602.85	5771.09	6397.59	908.849	9108.55	9816.65	4764.49	3976.72	13343.1	2297.57	6615.71	1381.26	2964.41	2231.03	4497.94	3889.7	3127.85	3173.42	8549.11	3784.93	23106.6	5185.76	3295.96	5136.81	4644.59	4540.16		NA	23106.6	0.040662	-1.0153	0.560796	0.00225254	0.946288
1.82_531.1412m/z	1.81982	531.141	9160.53	55506.4	33613.8	21746.4	10877.1	12291.2	13373.8	27585.6	35568.5	9489.43	1034	6289.48	20938.1	6449.18	4734.51	9404.53	6874.3	7321.4	23143.7	1813.15	1295.71	4471.48	4522.85	4232.16	10914.9	3640.05	2730.97	0	0	0	0	0	0	0		NA	55506.4	0.0409476	0.936735	<0.001	<0.001	<0.001
0.80_134.0170m/z	0.8036	134.017	789.62	880.681	795.452	1339.53	837.051	854.136	636.381	668.326	1107.51	472.835	700.694	606.641	754.878	792.52	768.746	334.212	585.568	595.428	666.398	810.626	1206.78	1155.59	1235.89	730.309	1563.71	832.645	631.168	686.643	298.083	683.711	531.545	962.054	544.96	829.081		NA	1563.71	0.0424074	0.336284	0.615851	<0.001	0.790453
4.78_451.0167m/z	4.77547	451.017	5824.56	7594.73	7686.8	8812.17	10398.9	6373.84	14033.8	7403.08	9793.31	4878.55	5214.26	5459.95	8638.15	5966.77	5352.83	3226.73	8624.8	4678.54	7140.4	6591.57	4531.31	10332.3	12077.6	9543.8	8066.44	9679.65	8435.81	7124.73	6800.15	10078.8	15345.9	11988	9544.15	7155.73		NA	15345.9	0.0441594	0.380458	0.0866454	0.259644	0.328569
0.32_218.0134n	0.321083	495.041	151112	341598	392210	133205	12467.5	237235	109724	387929	223162	60274.6	60781.1	109713	27970.5	12400.6	6023.2	42840.3	5027.18	126889	109342	126716	196446	142564	185919	269827	172718	188474	9271.6	72499.2	68228.9	138781	32126.9	92356.4	29706.6	129468		NA	392210	0.044284	1.37038	0.674982	0.0014086	0.92059
0.37_404.0451m/z	0.368033	404.045	351741	344867	353854	343775	439891	378875	365734	361138	390885	337523	252649	220789	303427	283437	412598	267074	369217	170834	280199	249978	336511	316969	292564	344371	342131	305158	264375	208426	214356	301452	237807	244526	222524	190894		NA	439891	0.044284	0.244628	0.0223266	<0.001	0.977907
1.90_367.1041m/z	1.89655	367.104	126835	136369	120965	146472	79146.2	222197	118486	167563	324305	288898	250065	232699	204911	244233	171031	293724	276027	168930	286485	223559	133920	311739	200550	179572	283244	160485	302662	328749	274197	206185	283622	283067	215025	319047		NA	328749	0.0454016	-0.410903	0.113465	0.00237666	0.799368
3.08_398.1111m/z	3.07983	398.111	1703.13	1178.88	0	805.413	1225.42	6750	0	1387.64	0	10918	11060.7	12758.4	8241.9	15854.2	12708.4	17704.9	9808.25	11240	8738.53	0	0	0	0	0	0	610.511	0	0	0	0	627.285	0	0	0		NA	17704.9	0.0459059	-2.10522	<0.001	0.0405597	0.282902
3.53_373.1883m/z	3.52638	373.188	16452.3	12300.2	13758.8	15657	10322.4	10639.3	8061.53	13470.2	11456.5	16243.4	11166.6	15880.6	27567.4	21540.6	21015.2	23339.4	14499.2	13661.9	13530.3	14091.8	15392.2	19879.4	8991.87	15234.1	19591	11788.2	18245.2	20377.1	10075.1	15673.2	22851.9	19949.4	17310.6	20984.6		NA	27567.4	0.0485071	-0.359365	0.554489	0.0184004	0.847442
1.19_144.0121m/z	1.18983	144.012	2324.32	1685.21	1823.75	1374.69	2731.5	2295.05	2371	1817.39	2270.49	911.507	1898.98	1913.89	1417.55	1398.19	815.366	1814.49	1363.35	1503.8	1892.61	2400.35	2845.68	1899.39	2081.39	2411.78	2056.18	1662.99	1589.02	2352.91	3190.81	2020.84	2146.45	1356.07	2406.93	1778		NA	3190.81	0.0504893	0.330176	0.088145	0.0567	0.593257
3.12_477.1039m/z	3.12368	477.104	561104	472373	259982	279582	343775	539521	611380	120625	356319	288146	218171	122491	116662	194813	87723.2	414653	292894	54481.4	189411	373401	369435	433514	430153	535520	409725	806724	220814	484604	266253	213548	465767	341029	254818	462297		NA	806724	0.0524717	0.687986	0.0469036	0.00678918	0.734547
2.42_239.0931m/z	2.42242	239.093	1607.15	4478.19	3621.69	853.013	1115.43	2463.85	3537.65	3399.26	4000.74	1157.41	0	511.483	1054.79	0	0	1203.95	659.615	58.2112	775.166	4004.29	3559.61	4646.18	3398.77	5265.36	4017.13	2773.93	3865.84	0	647.24	2057.4	2161.31	1026.63	0	0		NA	5265.36	0.0554385	1.6371	0.909885	0.00336657	0.976153
2.71_432.0590m/z	2.7074	432.059	34069	27649.7	47611.4	66522	52358	64984.8	28413.9	41958.2	42974.3	71610.3	66482.3	61547.1	54477.8	69490.7	46500.5	76071.8	60473.7	53453.3	62907.7	8052.87	11482.4	11669.4	9803.92	36695.2	12314.3	12740.1	4983.36	27140	25707.1	22061.5	24396.7	31734.3	36662.4	3829.97		NA	76071.8	0.0558036	-0.321525	<0.001	0.19403	0.976153
2.41_163.0403m/z	2.406	163.04	11564.8	6616.58	9364.42	14668.4	6445.77	14315.3	8840.81	8226.29	12063.7	13453.8	14221.1	17000.5	14231.3	15203.9	14592.1	18776	11582.5	10048.3	11680.9	18791.4	13102.8	22926.5	17238.7	15854	16737.3	15735.8	14910.7	16323	9960.43	15478.5	12517.2	14570.7	16623.9	10253.3		NA	22926.5	0.0590996	-0.31897	0.0203255	0.462833	0.0371089
1.91_179.0564m/z	1.91298	179.056	7424.36	9137.59	8944.55	9215.9	25031.5	20604.7	7879.9	8276.24	18461.6	5627.09	6078.98	6227.77	4592.3	5699.63	8951.64	15430.9	7050.31	4897.91	6281.22	13515.9	4302.52	9398.13	8081.29	8162.07	5914.52	6906.34	3712.83	9445.45	7498.84	5652.98	9380.99	4742.05	4990.54	22986.5		NA	25031.5	0.0611509	0.589695	0.605404	0.130198	0.611421
0.98_252.1221n	0.978967	297.12	0	0	0	0	0	0	169353	0	0	2754.61	0	1061.93	1081	282.762	1450.28	2384.4	276513	780.332	0	707.721	131.738	338.538	0	0	0	0	390.326	1975.7	1777.13	34957.7	0	5069.66	0	1929.47		NA	276513	0.0613781	-0.419724	0.866344	0.0105718	0.904586
4.24_443.1353m/z	4.24408	443.135	6448.58	17074.7	7443.06	6080.32	12009.9	10123.7	4855.28	7695.53	5446.66	10048.5	9975.2	16079.2	28163.2	28288.5	91400.7	30795.3	10495.1	8121.99	9504.28	3711.6	5163.76	16292.2	4850.41	12806.6	6493.01	2926.45	13069.9	23560.8	6428.23	12976.6	21115.6	19179.6	12684.5	8539.89		NA	91400.7	0.0613781	-1.04106	0.508316	0.00282879	0.98675
0.32_244.0131m/z	0.315183	244.013	310.801	1422.39	1097.53	192.843	200.673	249.23	660.148	1335.38	1510.88	2225.79	976.516	2264.46	2036.85	2133.7	1876.37	486.085	2288.34	551.901	3869.36	1909.39	198.485	622.506	935.857	1053.4	1108.26	582.547	1385.75	702.817	723.341	1599.58	1115.2	1539.42	1672.87	980.122		NA	3869.36	0.0663546	-0.880632	0.968391	0.0154069	0.713177
4.57_721.3673m/z	4.57005	721.367	66659.1	90077.2	175782	208542	79120.4	64826.3	88156.4	106340	125271	21620.7	42468.1	88193.1	86115.9	69662.5	35419.7	79146.2	103111	42720.7	72378.6	213648	101350	221060	142703	138746	179639	79263.4	76943.8	44388.3	80331	74682	91515	92552.9	55885.2	116439		NA	221060	0.0663934	0.555105	0.172932	0.00107437	0.96903
3.35_577.1937m/z	3.35387	577.194	5873.15	1949.66	3967.79	11811.8	0	6860.05	1927.23	1130.28	2436.9	32044	23008.7	45781.5	21310.8	71970.1	24694.3	57476.6	18620.5	22560.2	24238.9	591.644	0	18219.6	3083.64	734.121	17307.7	2695.13	21964.7	134297	28718.9	6762.79	20430.4	90039	14019.2	10132.2		NA	134297	0.0677846	-2.14627	0.88736	0.00180514	0.981953
0.68_387.0169m/z	0.6804	387.017	14131.5	17781.1	16332	20382.5	15851.9	17923.6	18609.3	18021.4	20652.6	22383.7	20733.7	22862.3	20644.3	20066.4	17722.5	16247.3	20809.8	23648.2	20428.9	16816.7	16686.5	15879.6	17625.5	18553.9	18039.4	16746.3	20422.8	19487.2	19780.8	20135.2	18911.2	20860.9	20035.8	20623.6		NA	23648.2	0.0684141	-0.147107	0.731367	<0.001	0.981835
4.38_415.2368m/z	4.37562	415.237	5485.93	6657.84	8074.66	1978.28	1601.45	4218.12	8295.82	5740.65	7770.73	12026.9	10454.2	9032.59	11437.4	10333	4704.05	9836.93	11092.5	5632.25	12467.5	11803.5	7616.82	3407.58	5748.25	10804.6	6104	8327.94	11770.4	10758.2	7596.24	10479.5	11820	13815.6	10538	11279.3		NA	13815.6	0.0689671	-0.561044	0.239366	0.00322666	0.841999
0.53_173.0089m/z	0.526967	173.009	1.68023e+06	1.96366e+06	2.09612e+06	1.92886e+06	1.17486e+06	2.07288e+06	1.49735e+06	2.10424e+06	1.95136e+06	1.41071e+06	1.33358e+06	1.57548e+06	1.56814e+06	1.25962e+06	938370	1.84908e+06	1.25323e+06	1.54311e+06	1.62739e+06	1.65214e+06	1.51172e+06	1.74715e+06	1.62375e+06	1.66305e+06	1.73856e+06	1.6318e+06	1.46302e+06	1.83008e+06	1.82739e+06	1.50785e+06	1.88215e+06	1.63652e+06	1.41805e+06	1.93138e+06		NA	2.10424e+06	0.0690716	0.242518	0.646353	0.08497	0.34377
2.74_724.2423m/z	2.73745	724.242	129084	115692	144973	116496	53739.2	113894	80322.1	120173	137065	103338	77620.5	90741.4	72416.9	84019.7	79267.4	84701.7	68630.3	41611.3	74895.6	112560	139134	155872	73246.7	118651	106041	139602	110039	71242.6	26914.4	71902.8	35838.5	71246.4	95487.7	27409.8		NA	155872	0.0707759	0.368738	0.599666	0.0011194	0.616367
2.98_521.1686m/z	2.98405	521.169	277.405	683.578	0	0	1217.11	0	0	0	0	0.756179	2862.23	1476.1	0	5036.11	2322.97	4118	465.295	1824.02	1809.25	1167.27	0	8532.23	9916.86	2127.02	11676.6	5351.26	4637.23	41826.1	25298.8	3710.33	7538.74	24735	11479.4	13498.5		NA	41826.1	0.073404	-2.10765	0.00224681	0.0144406	0.783064
4.42_727.2485m/z	4.42207	727.249	6453.78	6561.02	3741.66	12180.6	1156.16	11870.8	4352.52	4572.61	9062.77	11203.7	18060.6	13322.4	12742.3	21823.4	17761.1	29564.6	8889.46	3670.21	7893.41	16917	8693.8	18211	8516.52	7994.39	6807.97	6107.83	13338	16070.8	1159.09	10221.9	10313.6	20373.7	9466.12	10707.1		NA	29564.6	0.076376	-0.777357	0.8533	0.189354	0.536418
0.33_576.0655m/z	0.33205	576.066	6619.71	14108.6	15915.1	12470.2	7974.46	10852.6	9655.33	17321.6	6131.08	4455.67	348.508	778.484	3124.82	4945.07	0	958.75	7149.25	1765.83	871.693	2096.72	6485.6	6585.85	9674.91	9923.47	8151.82	5133.22	0	350.796	3420.45	1931.64	1568.44	3404.37	0	1259.06		NA	17321.6	0.076376	1.52646	0.526008	0.00624836	0.930114
3.03_455.0654m/z	3.0279	455.065	96596	96503.9	96238.1	74671.5	42513.3	79825.9	94354.7	77770.8	112669	98763.2	159464	159197	161368	128857	91535.2	89908.9	66399.7	140393	149416	114390	152458	116598	163589	113131	188869	146237	223502	155471	288700	260754	200323	236584	174421	205748		NA	288700	0.076376	-0.373898	<0.001	<0.001	0.946817
2.29_581.1548m/z	2.29377	581.155	3052.38	7837.24	3967.13	5150.25	5750.49	7037.23	3283.67	2789.85	5683.65	4182.08	7364.39	6797.29	8875.26	6390	9303.86	10720.6	6880.35	4886.26	7811.07	16862.5	9211.42	15531.5	14498.9	11141	14719.9	20415.5	13823.9	14880.2	12628	11310.7	16530.4	11388.3	9701.41	26977.5		NA	26977.5	0.0776256	-0.391333	<0.001	0.141997	0.463537
0.35_1161.1629m/z	0.35445	1161.16	31296.5	31977.6	21100.1	37748.7	34035.5	23004.8	25776.7	28058.1	28455.8	24522	27272.5	15874.3	33357.4	16089.4	27233.7	25002.4	15089.4	11502.1	18936.8	14732.8	24156.8	21626.2	34192.1	34177.8	14308.5	24256.1	24758.6	13939.9	21829	15399.9	14719.8	18272.8	29405.3	16594		NA	37748.7	0.0778177	0.301539	0.367786	0.0415363	0.869149
0.35_549.1691m/z	0.348983	549.169	6196.06	5572.31	4796.88	2440.6	3701.99	6012.53	5868.18	1625.15	1873.55	2021.57	19.827	451.597	1171.3	72.4172	2095.89	4149.45	2985.81	1395.04	1082.5	7423.22	3618.5	6917.78	6673.91	5247.4	9704.68	7050.59	4844.25	7262.68	2678.06	3174.27	4616.57	6695.76	3890.28	9493.02		NA	9704.68	0.0785752	1.00793	0.00895216	0.0261318	0.494349
2.11_357.1065n	2.1129	356.099	1.09682e+07	8.67112e+06	1.18227e+07	1.52866e+07	8.68314e+06	1.35549e+07	9.08777e+06	1.25658e+07	1.18155e+07	1.6953e+07	1.45361e+07	1.51451e+07	1.01541e+07	1.43536e+07	1.15825e+07	1.66382e+07	1.32297e+07	1.49155e+07	1.39797e+07	796995	1.46202e+06	1.27725e+06	1.15542e+06	1.25977e+06	1.02369e+06	1.77218e+06	880496	920813	693032	516529	1.02795e+06	1.14461e+06	1.06543e+06	533153		HMBOA-Glc	1.6953e+07	0.0787135	-0.21742	<0.001	0.745848	0.0198479
0.34_781.0480m/z	0.343317	781.048	45498	52194.7	58374.4	44113.4	45503.6	31160.6	33924.9	60502.7	42016.5	58567.9	45144.6	71775.9	46439.8	65060.6	43858.4	57967.5	78453.8	60569.3	64616.8	33654.3	25179.7	37886.8	39433.7	44570.5	37690.7	36896.8	32956.6	51897.6	53319.8	53768.1	60873.6	46912.1	67733.9	35547.2		NA	78453.8	0.079139	-0.254767	0.0686636	0.00331853	0.94796
4.83_566.3476m/z	4.83027	566.348	2109.93	7019.28	13858.3	28084.5	4431.9	17205.2	7008.2	8554.66	18308.7	0	0	0	4130.13	3189.47	1106.54	7854.84	1064.13	1757.25	3152.08	15787.2	9615.27	34005.2	15625.4	15379.3	20502.3	9212.59	958.075	7459.52	5344.27	4376.58	5487.11	10901.2	10800.1	7253.61		NA	34005.2	0.0802018	1.67172	0.0898765	0.0136069	0.58096
2.13_327.1097m/z	2.12935	327.11	41840.5	19772.7	20753.9	20333.6	21095.3	33059	24375.4	16690.7	19224.2	28133.4	30033.1	29276.8	43425.4	31872.2	26355.6	40456.7	26828.4	30536	30810	45337.3	26273.4	47887	26961.4	26608.5	26069.1	35108.2	31304.2	48347.6	34520.9	38475.1	40086.8	98971.9	47414.5	56412.8		NA	98971.9	0.0802018	-0.275267	0.00400032	0.00790616	0.959886
5.45_544.3451m/z	5.4502	544.345	10119.5	7951.43	7544.1	9035.68	6144.4	9625.2	5799.13	9046.1	8070.06	9539.54	10083.4	10689.7	12798.1	9949.44	7749.8	8077.32	10781.7	9562.4	10760.4	8905.69	7626.29	8377.29	13586.5	8763.54	9426.02	9705.12	10110.2	9648.77	7379.6	9530.45	8162.28	7828.55	9608.98	9976.96		NA	13586.5	0.0804767	-0.204683	0.869878	0.222369	0.37356
4.70_311.1015m/z	4.70158	311.101	11747.4	11561	8778.51	11571.2	14702.5	9318.69	12122.5	12786.6	8700.91	10936.2	15470	14914.6	17353	13570.8	13087.1	11133.6	14033.4	13155.7	12945.2	10949.3	13665.1	12033	12518.8	10944.2	11787.7	12228.4	12389.1	12217.4	10718.8	12312.6	13558	10133.6	14165.9	10450.5		NA	17353	0.0804767	-0.193713	0.759181	0.101222	0.396681
0.34_719.0583m/z	0.343317	719.058	15707.4	9081.14	13678.9	10287.4	13879.2	4880.46	16741.9	8567.75	13118.7	4868.61	1071.19	279.291	2460.82	1234.24	4815.99	3337.53	3075.64	0	2388.58	21621	16504.2	13056	21107	13685.1	14804.1	13292.2	6624.88	1967.57	6619.59	4168.78	2794.95	1867.89	5121.13	9078.85		NA	21621	0.0804767	1.6099	0.258657	0.00375594	0.749175
5.46_805.3505m/z	5.46115	805.351	15182.2	5899.75	0	0	0	0	0	3730.85	4709.38	11339.3	1250.47	4194.25	6804.66	2361.31	6159.13	4668.08	8025.93	4327.07	4742.51	3593.96	0	0	3533.85	0	1349.74	3840.68	12328	4234.73	0	4399.66	580.507	10871.6	6865.06	7431.72		NA	15182.2	0.082561	-0.496122	0.949104	0.0133054	0.869149
2.22_489.1050m/z	2.21703	489.105	136209	127436	47998.4	55966.7	109340	234850	136779	40519.7	254895	74522.4	44591.1	44130.1	38042.4	58917.6	33684.3	124660	58287.5	19830.1	78795.8	87995.8	109219	242951	124254	140779	186133	159550	74449.2	173229	95236.6	45804	128030	90102.9	82332.3	197507		NA	254895	0.0835634	0.792469	0.0514285	0.0172583	0.77361
0.37_647.1025m/z	0.373517	647.102	43709.9	50717.3	56000.6	62344.2	23323.3	50139.1	35241.7	56369.1	52001.7	48123.5	30924.3	33602.2	36391.2	28406.1	15660.5	40228.1	21050.8	33954.9	41143.4	80037.3	44035.8	67605.1	65889.1	47534.3	71156.2	56961.6	41352.4	43851.6	66381.3	53155.5	35888.6	53498.3	45587	73574.7		NA	80037.3	0.0853136	0.371259	0.00446298	0.0222274	0.783064
2.30_611.1629m/z	2.30472	611.163	3328.6	3303.64	863.138	5601.48	0	2918.29	1770.07	0	3439.78	12826.4	13176.1	16640.8	23975.4	18662.9	25012.3	18128.1	20640.6	9611.09	13456.1	9379.9	7872.71	8643.06	4596.43	6632.43	9671.77	16641.8	59973.5	28334	26292.1	34406.2	40415.1	36314.5	26946.7	44193.8		NA	59973.5	0.0863464	-1.98771	0.0543875	0.00225254	0.595477
0.35_515.1251m/z	0.348983	515.125	28142.1	50336.7	38405.5	20863.5	23101.7	44772	29866.7	27211.1	44548.9	18752.6	20180.8	22373.6	21652	16981.7	17791	29748.5	34251	25922.3	31226.1	49119.6	25242.1	37550.7	46115.4	41066.4	34967.2	29633.9	30801.2	29148.3	42741	24701	34035.3	24958.9	25469.9	44621.1		NA	50336.7	0.0894922	0.357056	0.112657	0.0274463	0.783064
2.44_343.1041m/z	2.44435	343.104	10691.3	10449.1	20655.4	111800	7464.04	38599	9904.48	10318.1	23806.3	34674.2	30807.6	49080	46286.6	96950.9	24722.9	121087	23298.7	36215.5	39625.6	0	0	4085.79	1302.76	599.65	0	387.779	7527.1	2027	3602.55	2987.45	6551.12	1264.28	4189.14	2284.01		NA	121087	0.0901186	-0.618843	<0.001	0.0053076	0.254957
4.98_295.2279m/z	4.9784	295.228	27223.9	22497.8	17955.4	20342.4	24609.7	37967.2	41584.6	21968.9	17773.7	26569.8	22747.2	27288.7	73935.7	38607	23181.6	49679.8	43176.5	44140.6	48480.8	16999.8	21188.9	27917.1	22442.9	18201	23923.2	24771.8	26960.1	40222.2	34826.8	42012.6	38939.3	50313.1	48175.8	31637.8		NA	73935.7	0.0901186	-0.4342	0.874363	<0.001	0.861354
4.63_450.2637m/z	4.63033	450.264	0	1198.54	0	4949.45	0	5458.48	0	0	1253.23	0	11900	9941.54	12349.6	5958.3	2221.09	15194.9	1066.49	8772.46	6574.07	6217.23	0	4114.82	4213.57	3134.12	1558.14	0	1269.23	11003.4	9516.77	6980.21	18696.6	21181.4	0	10622.1		NA	21181.4	0.0901671	-1.64431	0.632109	0.0417811	0.799086
2.53_335.0787m/z	2.53203	335.079	7244.34	6848.45	3566.25	3571.03	4765.22	7308.98	5304.42	5601.21	17305	6755.55	810.877	1154.09	22.2214	702.093	198.878	5123.3	4411.89	0	1402.52	17773.8	7067.62	18544.3	11510.7	8831.38	10472.1	9555.04	4718.25	5183.55	5479.48	3847.88	3680.03	5670.1	2452.8	9987.76		NA	18544.3	0.0912799	1.20025	0.0556936	0.0127078	0.616367
2.18_1156.2534m/z	2.17868	1156.25	700404	726493	701533	691542	672864	681508	675084	656711	636021	723811	622270	596227	473277	523166	640251	688227	654767	574989	631111	1077.83	97883.3	58757.3	44044.6	49317.1	19033	45150	0	0	0	0	0	0	2871.91	0		NA	726493	0.0923106	0.107653	<0.001	<0.001	<0.001
2.61_414.1052m/z	2.60877	414.105	12278.9	9632.53	9039.52	8204.11	9957.49	18331.5	8222.9	10965.2	14441.6	11179.9	6094.98	7017.04	4206.62	6838.36	12742.4	9593.73	5574.76	6085.36	10198	0	0	0	0	0	0	0	0	0	0	0	0	0	0	0		NA	18331.5	0.0923106	0.345062	<0.001	0.0648254	0.376771
4.66_502.0243m/z	4.65775	502.024	13309.9	14678.4	14509	6833.31	9453.09	8712.78	10520.6	6670.91	7964.65	15836.9	9444.04	13631.5	17202.9	21859.9	12807.8	12766.7	9965.99	13173.4	14719.6	12725.8	12190.5	15827.6	13797	12086.6	9820.81	13817.9	14027.3	10640.5	15853.1	14305.5	15089.9	11903.9	14534.6	8297.26		NA	21859.9	0.0923106	-0.317436	0.590896	0.108602	0.48745
3.14_425.0559m/z	3.14012	425.056	15440.7	13409.3	6987.22	7192.21	4042.01	9963.41	9074.04	6349.06	13573.4	13987.4	18970.8	18949.1	18774.8	12934.7	13163.3	10068	7294.85	14265.6	15295.3	12329.7	17819	11912.7	20581.8	11570.4	17547.7	22800.3	23644.3	10456.6	23618.8	22635.7	21537.4	21075.8	19409.9	18259.1		NA	23644.3	0.0942873	-0.40768	0.00281044	0.0219903	0.77361
2.37_637.1060m/z	2.37048	637.106	243040	223303	146696	158011	171099	375267	241554	96750.8	323466	158475	98702.3	101831	99179.9	141235	64743.9	319781	153236	34036.6	133991	227671	218698	350170	261554	332871	306519	384442	158373	349375	225727	128584	322536	191437	208769	358070		NA	384442	0.0953097	0.521682	0.00890001	0.0281004	0.734547
0.42_347.0042m/z	0.42285	347.004	22774	17334.4	16768.7	23665.5	10424.1	16036.5	16045.3	24301.3	15969.1	15924.5	15424.7	15277.6	12912.1	9139.19	9638.27	15537.1	8441.76	14946.7	16288.2	31682.4	21203.2	29259.7	23470.4	17304.8	26419.3	22440.1	17529.6	14380.4	14783.6	22506	12078	13457.4	13216.8	25556.8		NA	31682.4	0.0953097	0.306739	0.0306759	0.00217324	0.909202
1.95_609.1478m/z	1.95135	609.148	12670.5	15651.7	3795.51	7275.43	4860.95	15928.1	12927.7	4189.52	10017.8	3724.35	1199.04	0	638.962	1832.64	386.297	14074.4	1641.32	0	3220.4	5460.37	6895.11	13360.5	8427.94	8490.43	10350.5	10953.4	0	16161.6	2288.42	0	11976.3	8304.46	7498.88	14560.2		NA	16161.6	0.0972606	1.28959	0.867712	0.0358793	0.951043
4.27_727.2427m/z	4.27148	727.243	15076.3	14680.3	10945.2	22251.9	2309.37	25567.1	7277.08	8570.65	20661.1	24976.4	31696.4	36913	7671.46	30911.1	47508.3	63524.4	17182.5	14160.9	27626.8	7085.15	1778.31	17287.4	4952.52	1912.35	2212.16	2324.35	19315.9	26656.1	5196.6	7984.6	20561.4	23991.3	21587.3	25729.3		NA	63524.4	0.0981095	-0.758781	0.0214599	<0.001	0.66008
2.37_515.1226m/z	2.37048	515.123	835642	835130	801456	807742	435283	981226	681920	680889	912714	958122	1.00621e+06	1.13366e+06	882683	1.06642e+06	965847	1.17983e+06	816452	776238	883221	1.36607e+06	994774	971419	705030	958609	811867	1.06638e+06	2.09096e+06	1.27563e+06	999372	1.01162e+06	1.15525e+06	1.1188e+06	1.16657e+06	1.32793e+06		NA	2.09096e+06	0.098822	-0.22163	0.00962279	0.00901455	0.981835
5.14_541.0387m/z	5.14065	541.039	11619.3	8089.04	12942.4	6728.36	10695.2	11703	13512.4	11425.3	7747.59	7221.44	5915.55	10826.1	9191.69	5695.92	10891.3	4890.55	3238.55	4289.35	11494.9	5797.95	15141.5	8684.65	5234.12	9472.64	5492.41	7292.69	2733.07	6282.22	9431.73	7928.76	6636.57	17119.9	8661.01	13170.6		NA	17119.9	0.099676	0.354168	0.867712	0.347706	0.612626
4.58_529.3085m/z	4.57552	529.309	28692.3	32263.2	27976.9	28417.1	35322.6	31259	34388.7	30686.8	36594.8	37695.1	31440.7	35767.9	35089.5	37453	62335.5	46795.9	33307	34940.5	33403.2	27800.6	35245.3	29423.4	31608	33012	36963.1	34151.1	32398.3	31264.1	32984.4	25703.8	30148.3	36217.4	38014.8	32595.7		NA	62335.5	0.102903	-0.201635	0.383595	0.151801	0.48745
1.95_465.1055m/z	1.94587	465.106	3736.62	2746.97	0	623.68	1571.43	9777.01	1761.79	0	12687.9	431.944	0	0	0	0	0	3717.25	0	0	1069.22	0	0	7823.34	2407.31	1512.83	7306.4	3361.5	397.916	3812.51	0	0	2104.49	492.826	487.842	5409.97		NA	12687.9	0.102903	1.9468	0.502766	0.167491	0.653565
4.81_293.2137m/z	4.80833	293.214	62460.5	129820	90747.7	129939	75411.4	165345	68089.7	48295.4	72546.7	61874.5	66261.8	154224	267626	267188	129390	184945	131812	152673	200416	71982.4	82806.6	105424	95359	143314	162852	92691.7	384163	145995	206175	143200	289901	250443	122860	154335		NA	384163	0.103863	-0.546044	0.309294	0.00220436	0.940768
5.44_540.0308m/z	5.4447	540.031	11666.6	9874.28	5105	7951.14	7091.81	6911.15	8526.23	9323.45	8298.4	12907.4	10947.6	9005.08	9971.09	9050.32	10751.4	8483.49	10927.2	11258.3	9393.25	6799.06	5212.24	6711.52	6410.65	9048.95	6792.71	11715	8310.26	10549.7	8314.63	7072.41	7537.85	11744.7	10655.2	9382.53		NA	12907.4	0.105469	-0.212281	0.361647	0.0146639	0.981835
0.52_197.0466m/z	0.516	197.047	1650.2	1280.81	0	295.1	415.047	563.637	2074.59	526.542	249.75	1574.94	6806.93	2996.51	3027.1	5571.29	2007.77	4927.91	3382.73	3170.94	1280.29	3673.84	2466.23	3086.73	6628.37	3016.03	3213.38	2377.01	8043.63	11553	21002	11494	12578.5	6975.86	6391.8	17526		NA	21002	0.105609	-1.48888	0.0038004	0.00251771	0.734342
4.20_521.1829m/z	4.20023	521.183	14336.5	13007.7	9439.41	11215.6	2885.72	36084.1	3772.8	8863.39	20904.7	7395.44	6294.35	5054.13	6737.5	1562.82	911.312	18155.5	2789.49	2336.36	5024.08	46069	12943.2	35768.5	10162.1	13116.6	20723.3	40968.3	11927.3	9835.65	5283.3	7912.52	7725.33	13597.9	13819	9975.86		NA	46069	0.105861	0.867092	0.0159194	0.00471492	0.972343
5.21_525.0306m/z	5.2119	525.031	10995.5	9589.47	9076.57	13843.7	8051.25	10803.5	7645.15	15667.9	10958.1	9652.9	13388.6	11737.9	17856.8	13802.6	13884.7	11173.7	17908.1	15219.2	11955	11509.1	15142	13398.9	16528.3	16740.4	10822.1	15062	16806.2	16610.2	15531.2	12616.5	12431.2	9891.49	14011.6	17543.4		NA	17908.1	0.108645	-0.240646	0.103237	0.144741	0.597612
4.96_407.1875m/z	4.9618	407.187	167690	163496	170982	166455	148161	170364	158381	192693	158497	166357	176499	189740	172946	165250	190219	168794	184478	191259	184799	166416	169583	167663	172828	186269	158982	164544	156309	188036	185074	183572	169257	166040	179945	158037		NA	192693	0.108645	-0.0737684	0.867712	0.0951932	0.730381
1.46_203.0948n	1.461	202.088	52738.2	24894.7	77422.8	97841.3	17810.7	115127	20687	22830.1	42668.5	85074.9	55105.9	146020	68854.2	328130	69670.7	285333	58464.3	50535	53577.4	12633.1	34166.9	122862	23244.2	116542	135345	12984.4	72792.1	384227	34491.2	60947.8	224980	152582	39387.6	47712.8		NA	384227	0.108815	-0.828333	0.981114	0.0436582	0.978903
4.71_339.1261m/z	4.70707	339.126	3345.06	2402.3	2833.39	3540.47	2352.46	4001.43	3501.36	3391.12	3232.67	2696.83	3039.54	3007.92	3331.49	2405.47	2343.54	1482.3	2753.29	1976.84	2321.32	2474.85	2231.9	2115.53	2213.85	3022.8	2645.31	2323.06	2067.23	1607.11	2426.79	1317.23	1811.87	2832.82	3903.71	1737.41		NA	4001.43	0.110853	0.225661	0.0712328	0.0841542	0.908082
2.13_337.0935m/z	2.12935	337.093	34370.7	155534	237235	167114	11916.4	1.50495e+06	15883.6	346369	1.42767e+06	28164.8	15038.2	57331.4	21296.7	46178	12889.5	127772	20994.3	14553.2	29018.7	22185.6	35661.4	1.07245e+06	220034	168264	846073	28987.7	52779.2	44234.6	35662.2	17563.6	58577.1	37139.1	21345.6	37621.1		Coumaroylquinic.acid.2	1.50495e+06	0.11126	2.45215	0.947716	0.00703043	0.946288
1.94_493.2851m/z	1.94038	493.285	3313.61	782.446	726.729	1078.67	8652.32	926.288	2812.4	0	1914.44	6057.89	16755.9	8542.45	10681.6	11811.8	30403.4	10845.6	5117.23	6911.44	3784.45	3982.75	3339.03	1446.78	2258.43	3847.92	3398.51	1213.98	17442	9652.02	12428.5	16902	12346.4	9261.18	6552.2	24134.2		NA	30403.4	0.111965	-1.59735	0.400616	0.00174785	0.800343
5.35_485.0220m/z	5.3489	485.022	27755.8	33825.2	21509.8	30531.4	25354.7	30353.1	22264.2	27585	24544.9	34245.1	26622.2	29819.2	30054.3	33521.4	27570.4	29298	33402	31106.1	36539.7	30826.7	22893.6	22110.7	31808.5	29820.6	20481.5	23828.3	40087.7	29144.6	41653.6	31515.2	35692.1	37424	33684.8	30465.3		NA	41653.6	0.112631	-0.142178	0.678451	<0.001	0.611421
1.68_232.0986m/z	1.6802	232.099	2393.39	545.259	1217.01	2693.29	0	4402.08	644.173	942.801	739.975	8420.78	3132.18	5398.11	3407.45	27609.6	2971.58	21507	8451.48	2252.16	6258.3	0	0	4034.18	835.558	1934.61	3000.99	0	5472.96	31816.9	1689.73	5144.96	12857.5	10190.8	3172.37	1616.91		NA	31816.9	0.117755	-1.77941	0.500092	0.00292706	0.730765
2.20_457.0554n	2.19512	502.052	727816	696346	744910	738057	610826	707974	676371	718774	718540	768486	756601	742273	737175	740807	686497	715086	814931	758482	752046	241011	545245	477992	457645	468588	365017	433980	164291	178424	196398	186438	219568	161190	300953	247314		NA	814931	0.12074	-0.0590356	<0.001	<0.001	<0.001
0.72_361.0786m/z	0.715917	361.079	3960.34	4355.53	3245.34	6085.73	2226.71	7259.22	5997.24	3409.68	4422.19	8768.18	5945.78	8883.36	4508.98	9518.34	4771.69	10324.6	5024.87	5567.77	4030.82	0	0	0	0	0	0	307.601	0	0	0	0	0	0	0	0		NA	10324.6	0.12074	-0.391815	<0.001	0.812045	0.586104
4.71_559.3123m/z	4.71253	559.312	58196.9	88115.2	156357	211887	102495	64883.4	78321.2	119593	123821	5427.64	49757.3	92839.2	77748.7	63952.7	37689.4	59122.6	106361	45741.1	66197.7	177613	102151	202075	135291	140674	157578	64931.8	58850.7	32514.8	56213.4	63833.2	73581.7	67174.1	55784.7	81714.1		NA	211887	0.12074	0.61182	0.55795	0.00202971	0.976153
0.37_995.1977m/z	0.368033	995.198	27282.6	13535.3	15520.8	16157.2	29615	18264.9	23677.3	13599	16495.1	14443.7	2870.13	905.877	3807.05	3041.87	5595.11	6337.48	12143.3	0	1441.77	9662.62	19799.1	14170.1	9744.7	16059.7	7998.82	19649.5	11333.3	7830.18	8201.71	9092.39	13251.3	6710.71	5002.05	14073.8		NA	29615	0.122304	1.34158	0.484446	0.0436582	0.544409
4.92_751.3775m/z	4.91795	751.377	0	0	0	0	46374.2	6633.75	0	3012.64	16835.7	91468.4	47316.4	22334.9	19966.5	5741.24	79351.9	18218.1	1637.56	0	21957.3	0	0	0	0	0	0	0	16710.7	4458.17	3017.59	24397.9	0	47540.5	12958.6	55170.3		NA	91468.4	0.123396	-1.33622	0.292	<0.001	0.639744
0.35_209.0673m/z	0.348983	209.067	10011.8	9630.98	8851.81	5003.98	5475.33	8120.85	10704.5	8414.74	8252.2	13679.6	11013.2	9148.79	11108.5	13321.7	13513.3	11212.3	20234.8	5665.26	8530.77	17723.1	10272.2	14167.5	13070.9	9978.49	9689.48	11181.5	17535.7	11951.6	15689.5	14161.5	14263.7	13407.1	11761.4	20820.2		NA	20820.2	0.12372	-0.350122	0.006922	0.024728	0.876351
4.21_327.2207m/z	4.21118	327.221	6832	12571.9	14900	9900.53	10140.7	10214	6063.75	6818.63	8209.07	9526.8	5362.68	16640.9	43247.9	19924.4	9566.9	13981	20482.5	13451.2	21420.4	12571.3	6548.8	10082.2	10068.3	7824.21	11622.2	9326.25	37425.5	15914.1	23102.9	14617.3	16015	23548.5	12314	20087.3		NA	43247.9	0.126443	-0.601144	0.546578	0.00108767	0.861354
1.26_293.1518m/z	1.26108	293.152	0	3985.31	1757.19	1826.95	4328.42	710.665	0	3897.1	3792.38	6925.4	18008.1	14327.4	13410.4	13262.8	19013.4	9044.07	2447.14	8416.13	11690.1	12078.8	5153.32	5598.09	5897.82	6770.62	10700.7	3946.67	17106.2	15250.9	17705.3	30982	18304.6	21454.2	13685.4	56026.8		NA	56026.8	0.12727	-1.64239	0.0784081	0.0086567	0.616367
2.23_194.0197m/z	2.23348	194.02	1154.8	895.158	2113.06	1912.57	2088.83	1916.76	2852.16	951.494	1376.3	1429.42	1515.56	748.234	1392.64	1583.74	1261.77	870.866	550.694	368.772	1044.28	576.775	304.619	273.318	464.835	1212.07	507.374	735.651	841.72	377.551	421.829	399.3	461.925	273.062	719.295	572.372		NA	2852.16	0.12727	0.454279	<0.001	0.167897	0.703208
1.95_210.0411m/z	1.94587	210.041	13258.6	51646.4	23853.5	16019	28933.2	18244.6	26544.3	22536.1	25839.5	9818.17	4119.48	10882.1	26559.7	12955	18407.4	10954.9	20973.6	17401.5	25298	0	0	0	555.829	446.459	0	406.938	426.298	0	0	0	0	0	0	0		NA	51646.4	0.12727	0.471161	<0.001	0.247174	0.748132
3.01_623.1628m/z	3.01145	623.163	283103	327212	218385	249540	107175	266076	250814	142819	281271	151759	120010	151284	166193	203034	111490	283861	145298	88463.5	198046	649314	357531	584878	544656	476578	497653	558371	184975	448219	233633	173989	263825	324529	258158	482202		NA	649314	0.12727	0.37771	<0.001	0.00107437	0.768522
3.00_595.2052m/z	3.0005	595.205	22025	23308.8	17987.3	21288.6	6313.67	29627.4	18944.9	20641.6	21082.2	28374.1	42671.3	28657.4	21188.1	29363	25058.7	37649	26054.2	21939.2	24956.2	31810.1	16440.4	18806.4	17765.5	25519.9	18255.1	23263.4	39391.4	31338.1	29201.9	33598.7	41847.8	34204.6	33441.3	45576.5		NA	45576.5	0.12727	-0.350613	0.236847	<0.001	0.881755
2.69_436.1745n	2.69097	481.172	77763.4	67294.4	89790.5	82806	78025.2	50826.8	98464.2	82966.7	76109.1	89334.6	60554.7	72022.5	50987.8	70250.6	68859.8	72318.7	51159	44448.7	52613.1	44254.6	64532.2	92590.5	45651.3	81054	49253.5	48037.9	54534.6	76334.5	35094.2	41540.9	41484.6	44753.4	59222.8	62072		NA	98464.2	0.12727	0.212446	0.0343008	0.100393	0.940768
3.09_550.2080n	3.0908	595.205	61222.6	58441.2	50580.6	62440.9	31771.6	69533.1	44294.6	45162.1	72974.8	49055.8	50139.6	39893.3	36307	39803.3	36020.1	68273.5	35763.7	27867.9	35052.9	108194	58261.2	81631.1	66179.8	67065	49978.8	80099.4	49423.3	55696	40430.7	46188.5	62117.1	37176	48718	78392.5		NA	108194	0.12727	0.276881	0.037591	0.00733434	0.953996
0.49_391.0718m/z	0.4886	391.072	19487.1	17400.2	18447.6	12426	2243.79	12483.4	9751.16	17378.5	56212.9	14608.7	4421.31	6989.51	6613.07	4300.17	2087.11	15480.6	3449.03	7555.36	7572.73	20528.9	11740.7	15905.6	15056.7	12276.9	17369.2	18330.2	14891	6571.58	3462.24	3766.98	4159.97	22158.6	6467.94	20470.4		NA	56212.9	0.12727	0.924806	0.695548	0.0123088	0.955324
1.86_293.1250m/z	1.85818	293.125	16997.2	19979.1	20763.8	22575.2	10472	19832.6	11112.9	16109.6	21069.2	22731.4	21819.7	25198.7	21403.8	20335.6	16738.3	27090.7	22732.5	20858.6	22628.9	26372.4	15980.4	21921.3	18374.4	18666.1	20962.3	17928.4	20216.5	22941.2	26128.9	21299.9	21782	25186.8	18978.9	36895		NA	36895	0.127639	-0.226887	0.36458	0.016869	0.920809
4.30_979.1893m/z	4.30437	979.189	67446.8	64757.3	71166.1	58737	23976.6	45195.6	59732.2	36701	45607	83764.3	90378.5	96613.3	81514.6	82547.8	64848.2	87261	59943.5	37367.2	54468.8	59410.6	68916.8	71913.7	43768.9	64611.9	64883.6	66768.7	112982	73425.5	34214.8	71539.7	87882.6	79695	72794	67375.3		NA	112982	0.127669	-0.33977	0.590896	0.0651647	0.779148
4.51_461.0368m/z	4.50977	461.037	10307.7	8199.29	8183.72	7295.15	11788.5	10649.8	7756.81	9001.03	11262.9	10958.3	11208.4	11947	12803.9	9955.95	8497.09	10768.4	12148.7	11970.5	9790.56	9977.11	11217.2	9568.31	11092.4	12785.5	9943.18	12173.8	9340.94	11551.5	8450.59	9108.4	9172.05	13847.9	11871.8	10524.9		NA	13847.9	0.131315	-0.159465	0.614129	0.387778	0.395384
4.59_235.1353m/z	4.59197	235.135	4022.07	2039.32	2676.52	3782.27	2389.76	3790.81	3403.78	2898.19	2126.39	2873.04	3880.98	5156.09	4610.04	3222.11	2244.85	4675.65	4750.65	4744.61	3830.74	3119.27	4356.98	4455.95	2682.36	3209.78	1544.63	2436.23	4759.9	3857.56	4912.35	3202.15	3960.56	3498.14	3910.97	2445.99		NA	5156.09	0.131419	-0.282631	0.953467	0.0405597	0.970429
0.32_265.0097m/z	0.321083	265.01	1728.49	4031.49	0	0	0	1830.96	1266.95	6041.43	9925.76	0	18.016	0	245.607	0	0	0	0	795.983	0	513.085	0	2118.64	2344.44	3900.37	5204.46	0	0	1405.75	0	0	136.791	0	24.8975	82.9953		NA	9925.76	0.132396	3.25932	0.824431	0.0270217	0.946288
2.86_911.5368m/z	2.858	911.537	6097.08	3650.66	8346.85	9653.18	7039.47	1566.52	6320.7	1977.05	6995.45	12548.2	12375.2	10900.3	9200.38	11531.1	15032.3	8982.81	5240.3	3599.45	7800.29	29391.1	16420.2	11114	3627.98	18229.5	21472.5	4026.61	14735.7	9021.92	0	12182.8	10310.1	23446.8	4031.82	23355.2		NA	29391.1	0.132796	-0.527086	0.940822	0.879902	0.6529
2.67_377.1843m/z	2.66905	377.184	4128.47	5242.57	4500.23	4775.12	2350.21	4824.12	4073.81	4726.92	5946.56	4403.82	2452.37	3943.58	1997.59	2375.68	2753.81	6096.31	2718.44	415.178	1925.4	4253.43	5995.65	6216.35	4729.96	4366.29	7163.31	2134.51	5729.9	2692.29	1639.53	1891.49	4966.92	4417.31	3753.54	1040.39		NA	7163.31	0.133258	0.438214	0.786566	0.0240426	0.970962
1.29_202.0878m/z	1.29397	202.088	2225.4	0	0	3616.34	249.548	4207.23	0	757.889	1153.98	4117.36	1048.44	4687.82	3292.97	14756	1627.34	7965.46	2017.95	1388.46	2916.43	634.182	575.969	3418.43	394.057	2026.88	4593.79	765.791	4839.82	15677.5	624.837	2522.38	7632.4	7273.76	1849.74	1348.93		NA	15677.5	0.134688	-1.1724	0.359503	0.0180735	0.615071
2.79_535.1832m/z	2.78675	535.183	8946.95	9238.14	9003.87	11281	5213.11	14165	2649.02	6616.67	15334.3	3867.35	3417.66	3425.53	1186.93	1246.16	927.835	10712.9	0	0	2252.48	50416.9	15640.7	29188.1	18890.1	16723.2	12902.5	31584.9	10790.7	7418.14	6452.19	7964.13	5713.23	6557.31	9807.24	10813.8		NA	50416.9	0.136107	1.22033	0.0442368	0.024728	0.69466
4.29_579.1890m/z	4.28792	579.189	8023.85	6887.03	7936.94	10503.7	1773.62	12564	1628.5	4697.84	9311.71	12041.3	10262	12833.9	8320.94	13215.7	12821	19541.7	7965.65	8457.26	9196	16218.9	8549.25	14668.4	9124.13	9432.93	8804.36	6815.83	14212.4	14861.7	4429.67	9884.63	11282.6	14494.8	9823.72	16024.5		NA	19541.7	0.136144	-0.488256	0.349005	0.0721855	0.611421
3.98_661.1654m/z	3.97838	661.165	16228.3	18746	23273.4	10373.5	0	17581.5	11185.7	24140.2	12022.5	2360.7	1063.39	177.953	1797.37	994.046	0	5697.97	0	373.42	0	13262.1	14475.8	11816.9	3434.48	16212.2	9413.47	14440.8	1169.71	0	0	352.095	0	749.664	1554.68	289.532		NA	24140.2	0.136144	2.47693	0.96166	0.0021024	0.869149
2.42_385.1011n	2.41695	384.094	71479.1	46894.8	44914.1	48690.9	31620.8	84482.1	29121.3	33460.5	62652.4	28333	6619.37	10761	23523.5	17197	52059.7	60411.6	90674.3	9104.29	23795.5	584.927	14173.1	0.92066	0	1117.02	344.3	5314.33	0	0	332.739	0	424.855	35.6395	0	0		NA	90674.3	0.137945	0.445911	<0.001	0.0651647	0.52634
3.74_412.2114n	3.73727	457.208	5285.93	3410.62	1919.38	0	3185.39	6314.64	963.386	1263.62	6387.48	16616.8	18153.1	15263.3	13811	12900.8	9484.99	16417.7	17089.5	9502.47	11193.2	12952.2	9862.77	11627.1	12070.1	9782.8	8644.97	5527.94	23765.8	23820.1	22538.6	24986.4	36127	18020.7	11118	51349.4		NA	51349.4	0.137945	-1.48141	0.0866454	0.0100847	0.641083
0.33_357.1059m/z	0.326567	357.106	8332.83	6734.74	5188.86	2091.93	2552.88	3581.65	2178.3	9287.47	3950.3	3314.79	522.935	996.2	0	0	3479.96	858.584	2508.62	840.196	1579.27	6404.63	3071.52	3452.64	5205.77	3173.23	7587.37	3759.49	1024.3	2461.18	1319.87	4059.82	5.66619	5955.45	940.444	8816.19		NA	9287.47	0.13833	1.24104	0.602748	0.0393282	0.819533
3.23_151.0401m/z	3.2278	151.04	8137.87	7253.95	7278.77	3985.03	742.363	3080.12	46935	9177.43	5948.03	413.424	0	1028.14	397.823	107.827	96383.6	232.475	12857.7	585.344	508.637	3778.4	3808.31	4818.23	2960.2	3315.56	20384.6	2554	8720	0	0	0	1688.48	0	0	3947.95		NA	96383.6	0.14445	-0.0901007	0.194761	0.00251568	0.612121
2.47_538.2058n	2.47175	583.204	109529	131408	106704	107979	119490	149958	96567.1	96355.4	147634	90926	125434	83850.9	70353.7	93859.1	78696.3	170601	92535.1	72999.3	82969.7	298104	128954	183757	175614	160434	151419	229012	130004	174027	157621	134707	218074	140186	158407	382498		NA	382498	0.146557	0.207428	<0.001	0.30609	0.783064
5.07_509.0215m/z	5.06678	509.021	17110.7	16727.7	13111.4	13488	11861.3	17118.5	15787	12792.5	19453.8	8717.37	12814.2	14204.2	14720.7	9129.77	13243.6	11827	8944.88	16910.6	14678.3	13512.9	11083.8	10934.5	16349.1	8811.91	16507.6	14042.5	9978.21	11718.2	18521.6	11256.3	13512.2	12405.9	9933.19	13425.6		NA	19453.8	0.148326	0.19879	0.591512	0.217913	0.718446
0.84_267.0743m/z	0.836483	267.074	12178.6	16376.5	34943.4	73861.2	20947.1	70308.3	16993.4	41895	43666.9	28557.6	18625.4	61448.1	68802.1	104616	55296.4	87750.7	64792.5	69901.4	68204.2	23537.9	32605.1	55626.4	26230.2	42791.5	61414.3	41147.5	65278.1	82108.4	34545.4	75423.3	42329.1	101893	54920.2	25412.6		NA	104616	0.148326	-0.534537	0.820976	0.0338268	0.869237
5.38_441.0404m/z	5.37632	441.04	7963.14	6358.11	8417.14	9375.3	7711.51	8386.14	9100.92	5794.88	5608.92	10685.6	9220.99	8953.84	7407.29	8586.9	8668.07	7657.5	8217.36	9287.31	12271.6	6192.8	8174.6	7722.08	7333.49	6049.16	7287.92	7747.58	11574.2	5101.9	8852.93	5790.15	7685.51	7580.74	11014.1	8668.1		NA	12271.6	0.149673	-0.175037	0.502137	0.112295	0.913634
2.05_491.2675m/z	2.05262	491.268	4246.06	4540.83	2231.28	5666.63	16644.7	2945.68	4277.44	0	4150.7	16157.8	21750.8	20020.4	25750.2	25592.9	47472.5	20425.4	15561	12708.1	19014.8	6882.15	4405.74	3774.73	4160.17	5623.12	6114.63	3875.69	37473.5	25905	27563.8	28868	32303.1	21203.5	20030.4	46924.1		NA	47472.5	0.154257	-1.50826	0.502766	0.00238161	0.881755
1.39_355.0678m/z	1.38975	355.068	118794	137086	122039	157207	100848	187308	86298.5	95599.9	149995	256810	185283	133421	245877	208542	254474	180755	250447	56900.1	184873	197249	128972	187082	123423	187244	197064	188019	327436	103591	112142	248731	223383	180738	177622	167918		NA	327436	0.157408	-0.421996	0.522623	0.169541	0.703208
5.29_457.0292m/z	5.29412	457.029	23721.2	13851.7	11380.9	17949	22969.1	15938.3	18882.8	10666.5	24441.8	23984.2	24082.7	22112.7	28951.1	19329.3	16830.5	23116.3	20525.7	22888.3	21516.1	15429.4	14727.6	12478.2	31663.7	15754.3	26430.5	23548.3	23844.9	17454.7	26553.9	22082.4	18773.7	21241	24777.2	17489.8		NA	31663.7	0.157936	-0.229389	0.867712	0.0987748	0.839992
4.24_242.1764m/z	4.2386	242.176	169031	158046	165425	167763	182549	162865	164037	178223	174660	155510	169461	165244	153866	164498	160874	162608	169473	160730	160197	155981	162685	152679	159030	160569	170047	166566	159385	163314	165899	169349	167368	187210	165055	175304		NA	187210	0.159073	0.0418348	0.97027	0.95422	0.0993336
1.18_315.0732m/z	1.17888	315.073	13112	14935.7	27713.6	32826.8	7881.97	37341.6	9504.84	15097.6	19198.4	30050.3	23379.1	39404.8	19755.3	99741.5	39776.1	163596	11596.7	20144.2	27314	33320.7	24393.3	151840	72343.5	51192.8	64655.5	34222.3	40931.9	347844	54509.6	37427.3	106864	63771.9	50006.1	107170		NA	347844	0.159268	-0.877841	0.00302588	0.092009	0.888192
5.39_381.0154m/z	5.39275	381.015	14208.7	10817.2	19265.6	13683.3	14507.4	13530.3	17165.6	14678.5	15834.5	9639.62	11530.8	9836.48	14211.4	11496.8	10436.3	14522.5	13363.8	16150.1	14236.5	13659.7	17490.9	15467.3	14908.3	14341.2	13406.6	17732.3	5264.57	15637	16822.2	15785.1	16169.5	14401.1	9649.77	11024.3		NA	19265.6	0.163133	0.169191	0.939928	0.0969854	0.972557
5.26_463.0189m/z	5.26122	463.019	7737.79	15699.2	15070.3	16430.4	15095.7	20888.2	14626.6	15122.8	11126.7	12154.4	9901.95	11073.3	10310.1	10823.5	12921	13873.5	11876.4	9338.94	11179.2	9139.01	15056.4	15554.7	14247.4	18722.8	4699.44	5694.09	11483.8	13176.9	7908.82	13923	20045.4	13882.1	12677.4	16454.9		NA	20888.2	0.16314	0.255246	0.844192	0.90097	0.427969
1.16_309.1203m/z	1.15695	309.12	15459.8	16097.1	15525.2	16074.3	6189.07	16068.1	14715.1	15505.1	21120.9	9826.83	5103.76	16718.6	9821.93	6800.73	5906.89	14942.8	10044.9	12292.4	16119.7	14871.8	11464.6	9434.57	15044.6	12868.8	20964.3	11979.9	10940.4	7490.86	7688.5	13709.2	8186.16	15719.6	7799.35	6905.59		NA	21120.9	0.16519	0.345328	0.762482	0.0172583	0.981835
1.80_277.1239m/z	1.7979	277.124	4380.47	2402.55	4271.15	4208.4	2794.79	2454.31	5215.74	3784.11	3838.79	3903.67	1286.63	1913.71	3254.83	3649.3	2861.63	3000.69	2821.36	1335.97	3143.82	3251.33	2465.12	4240.06	2299.21	3320.17	5624.38	1846.94	5015.57	3641.8	2144.62	3998.13	2755.58	3656.14	2586.47	5060.86		NA	5624.38	0.16554	0.310255	0.695548	0.478895	0.500099
4.56_623.0605m/z	4.55908	623.06	9140.07	13891.7	9927.54	12395.1	11365.1	13264	8082.95	11297	10495.7	9071.23	10990.8	9516.57	11512	10742.1	7235.24	7768.96	8686.45	9799.32	8381.67	9355.72	10633.4	8383.07	11911.9	11322	10285.1	11449.6	11126.1	10978.7	12487.1	9898.54	10521.9	10607.5	11356.6	8239.45		NA	13891.7	0.16554	0.168977	0.640694	0.263594	0.544409
5.29_433.0277m/z	5.29412	433.028	6686.1	10019.5	8217.24	7102.85	7650.93	11074.3	10991.3	5879.64	11010.2	4499.09	4650.96	7780.75	11164	7280.74	4544.19	4359.6	7237.44	7783.36	7883.65	9519.24	5918.28	9365.67	9161.75	7520.66	8960.21	10737.2	7209.77	7451.17	11643.9	11527.3	7154.68	10479.8	5225.04	8019.53		NA	11643.9	0.165692	0.262709	0.381739	0.195097	0.693573
2.27_805.2820m/z	2.26635	805.282	1260.59	0	66.4064	0	1026.58	113.498	306.502	576.974	565.195	4054.86	4462.06	5740.79	2563.42	6678.75	2004.34	4409.1	0	5613.34	4076.78	0	0	2271.42	808.473	0	1268.2	0	11164.8	32072.5	7161.87	4039.77	5910.21	21204.4	18970.2	10518.3		NA	32072.5	0.16596	-2.20855	0.928558	<0.001	0.544409
1.73_531.1405m/z	1.73215	531.14	5860.22	33407.6	18329.7	8675.81	6113.39	4099.46	6699.04	14370.2	15554.3	2675.69	0	2213.42	9888.31	1888.46	1723.66	2434.01	2900.91	1234.36	9946.02	235.547	915.666	3189.49	2089.12	1273.2	6428.51	1257.1	1901.16	0	0	0	0	374.126	0	0		NA	33407.6	0.168422	1.28109	<0.001	<0.001	0.308533
2.87_244.1200m/z	2.87445	244.12	1927.34	3628.93	1128.72	0	527.114	1209.62	0	2472.93	1047.94	6257.35	3476.06	1448.57	5764.83	3063.01	8475.26	3348.76	4466.89	3768.85	4824.61	4735.5	496.332	308.312	5131.26	1494.18	1671.52	2008.48	7410.01	3215.85	4262.48	6014.01	3826.54	5029.16	4927.52	3153.55		NA	8475.26	0.169872	-1.21884	0.432597	0.0177282	0.703208
1.62_323.1356m/z	1.61992	323.136	81965.8	79166.2	79427.7	81661.6	67098.7	82914.5	82375.8	76582.6	93965.4	71385.4	52711.5	83916.6	77777.2	77913.9	60260.2	70302.9	88778.5	57640.9	71196.5	84119.8	88567.7	90089	85258.4	73166.1	100867	87580.5	103060	53050.3	70128.7	63694	83634.7	88377.6	63226.1	69349		NA	103060	0.170677	0.123836	0.588516	0.0276163	0.946288
1.60_328.1050m/z	1.60348	328.105	11691.1	3601.05	7684.12	5542.27	6423.1	15645.8	3187.62	9216.57	23231.6	978.423	3686.05	2247.3	5586.65	4409.87	4731.7	11703.5	11161.6	664.018	4714.81	0	0	0	0	0	0	0	0	0	0	0	0	0	0	0		NA	23231.6	0.178751	0.652602	<0.001	0.142546	0.52634
4.30_861.2498m/z	4.30437	861.25	1.48396e+06	1.52824e+06	1.67961e+06	1.53885e+06	694214	1.42518e+06	1.48403e+06	1.16641e+06	1.18313e+06	1.82977e+06	2.10153e+06	2.37466e+06	1.93188e+06	1.88157e+06	1.49666e+06	1.79387e+06	1.4208e+06	1.13778e+06	1.28134e+06	1.48595e+06	1.60895e+06	1.83082e+06	1.19697e+06	1.61513e+06	1.67168e+06	1.49669e+06	2.34116e+06	1.92005e+06	1.05283e+06	1.7522e+06	1.96628e+06	1.76099e+06	1.60079e+06	1.45844e+06		NA	2.37466e+06	0.178751	-0.242351	0.597131	0.104187	0.783064
4.41_265.1087m/z	4.41112	265.109	80193.9	78422.6	86074.1	80878.3	82238.1	79563.7	85870.1	81928.6	76575.8	79899.6	85599.4	86164.5	80479.6	84929.9	80823	84977.4	85784	85706.5	88178.8	76812.7	84412.9	81466.7	76234.5	80800.2	82544.5	84229.4	82417.3	88330.3	84213.5	93602.6	91111.2	78169.6	85040.4	70990.3		NA	93602.6	0.178751	-0.0356316	0.937371	0.170019	0.990855
0.66_117.0193m/z	0.658483	117.019	59158.6	72046.1	70968.7	103033	63158	79768.2	60226.7	93098.4	63421.7	60579.3	52216.8	64090.8	68096.1	65133.7	73839.1	48807.9	57228.4	67588.3	61331.9	38547.4	38809	45431.7	69798.1	44162.9	47960.4	46159.4	31871.2	33097.6	20875.9	38100.2	23207.6	34298.1	34003.8	14016.3		NA	103033	0.179028	0.177003	<0.001	0.00121901	0.353549
0.95_267.0743m/z	0.951567	267.074	22587.4	27942.5	23475.1	25758.8	16579.7	17374.1	23103.3	19603.9	25180.8	30938	20256.4	23701.1	28025.5	23935	28091.4	21272.8	33028.6	25677.2	28758.1	14338.7	13434.5	8777.26	14834.1	11495.6	10301.4	18910	14337.7	9319.71	12417.5	16664.3	10300.3	11658.1	10754.6	11572.8		NA	33028.6	0.181617	-0.163078	<0.001	0.596545	0.559276
4.24_241.1098m/z	4.2386	241.11	5403.7	6366.23	8670.88	7945.41	7992.48	7032.43	7055.1	6489.38	8168.88	7913.22	6429.11	8028.82	8479.66	8948.38	8056.01	8678.45	9874.68	6896.39	9919.03	7563.33	6748.89	6839.5	7276.93	7728.96	6215.87	6599.32	10635.2	7812.99	9231.89	7215.77	7033.84	7845.33	8109.02	8894.86		NA	10635.2	0.181617	-0.139872	0.926818	0.00917936	0.953934
4.67_469.0260m/z	4.67417	469.026	20997.4	18336	16228.3	13929.5	11674.8	26192.3	20707.2	19296.1	19036	28336.5	21249.9	27119.8	19613.4	20168.3	20119.1	21608.8	19745.7	20623.4	22562.7	22463.4	23072.4	20185.2	19608.1	14600.6	21267.9	20197.3	30128	20526	18266.7	23198.4	21406.3	21413.8	23212.5	12343.3		NA	30128	0.181708	-0.17909	0.892322	0.214218	0.734547
3.39_145.0875m/z	3.38675	145.088	5589.29	6748.98	6061.87	4191.39	7658.95	6869.77	7509.19	5861.21	6445.19	5015.24	7063.1	4307.4	6237.53	3104.14	4573.08	2073.17	4967.43	6285.74	5898.34	5983.77	5448.72	5416.34	6120.81	6269.43	6372.54	6668.77	7127.4	3204.85	5376.38	5484.79	6296.57	5622.73	6384.97	4985.55		NA	7658.95	0.181708	0.244805	0.740492	0.0914296	0.77361
0.50_172.5162n	0.499567	404.044	204590	234271	232839	197692	215505	213125	183462	257691	300767	251720	157593	171743	235496	164250	211714	208856	193542	160817	197079	169210	199213	213974	186379	196746	221325	203993	202554	108100	89760.4	163697	105706	222167	125085	139930		NA	300767	0.182596	0.149012	0.0109672	0.00651761	0.61785
2.77_637.1804m/z	2.77033	637.18	4945.22	6034.39	3980.37	4654.15	0	7080.64	5535.36	0	7706.49	17369.3	13556.7	20647.8	17386.1	19950.6	18185.8	15868.9	15671.5	9734.17	15397.1	9092.83	5188.56	7830.92	4588.28	8195.82	7753.1	14215.4	19276.2	14734.3	10937.6	15341.2	16399.7	14898.6	11084.7	20130		NA	20647.8	0.188297	-1.3058	0.391436	0.0359288	0.597612
2.27_641.1744m/z	2.27185	641.174	4613.37	3796.09	3612.78	4942.39	939.513	4660.28	2315.16	0	5272.4	11669.6	10854.6	10489	11978.6	17547.7	24310.2	13834.9	16968.7	6525.72	7784.55	6981.23	2094.28	6662.85	2773.1	4844.32	6172.65	14269.8	32230	15111.8	16703	49164.9	26322.2	22942.1	29452.5	34920.4		NA	49164.9	0.188297	-1.37091	0.209279	0.00544609	0.8997
5.43_461.0162m/z	5.43375	461.016	20861.1	27028.9	20660.1	15167.6	19236.3	18314.5	18832.9	17796.4	24589.1	23572.6	24200.9	25925.3	22786.8	22669.7	19906.5	22900.6	24082.3	22489.2	21180.8	21364.6	14421.1	23444	19290.9	25753.1	16008.3	24512.8	28177	23357	22500.6	20772.7	21817.4	27776	25037.5	14618.8		NA	28177	0.188297	-0.124799	0.999426	0.136532	0.970429
1.24_295.1053m/z	1.23917	295.105	4422.67	0	0	0	0	0	3019.03	0	0	28325.3	0	998.987	0	1069.83	944.747	0	14080.2	856.948	765.539	1744.29	0	0	0	0	0	0	0	646.403	565.045	0	1425.2	2098.1	336.338	2826.14		NA	28325.3	0.190069	-1.73857	0.875883	0.0144406	0.96903
4.53_349.0144m/z	4.53168	349.014	12654	16899.7	21191.6	13726.5	20309.6	16006.4	18498.4	17957.7	20300.9	22370.5	21022	20684	20569.9	19242.1	19589.7	17541.6	21826	15583.7	23411.2	24377.9	19125.6	19842.6	13568.4	16078.5	18196.3	23339.2	13247.9	24661.4	25550.8	15228.9	20745.3	10951.9	22008.8	16374.1		NA	25550.8	0.190294	-0.142407	0.909885	0.651216	0.66008
2.55_206.0827m/z	2.55395	206.083	5355.08	4627.74	5206.82	5376.84	5844.69	10018.7	5042.29	7719.91	5193.07	6887.87	6078.28	7417.03	7310.98	9955.95	11376.4	10519	8144.53	4868.76	5505.64	4231.17	4949.27	8702.96	4725.54	7346.69	8931.75	4853.67	8359.88	11727.3	3352.94	12083.2	8320.69	10729.5	6501	5567.29		NA	12083.2	0.192912	-0.256082	0.926818	0.100188	0.994589
5.02_557.3333m/z	5.02268	557.333	18138.1	21570.4	16957.8	16025.8	13562.8	19005.7	21203.4	14759.6	17904.6	22168.1	19950.6	26274	25369.4	20751.3	12302	18238.8	24018.1	21518.8	22363.7	19072.9	17920.7	24261.4	23064.5	18254.3	19345.4	14467.2	19275.6	17249.4	24690.5	20254	28038.6	17732.5	16706.5	19855.6		NA	28038.6	0.194287	-0.186009	0.853445	0.190499	0.77361
2.20_515.1223m/z	2.2006	515.122	465.454	94.9711	326.535	26.3731	362.69	446.76	173.503	55.3959	72.9445	559.632	243.938	148.084	259.122	142.027	521.507	563.464	489.393	387.605	618.518	79.0066	104.742	69.758	223.321	85.8465	227.602	32.611	4.07927	0	9.84874	0	0	0	0	117.601		NA	618.518	0.195651	-0.558731	<0.001	0.01861	<0.001
4.70_218.0135n	4.6961	495.028	30109.2	30996.2	32884.9	25143.4	23807.2	27117.1	29793.3	32069.4	22564.2	17696.1	23012.8	30134.5	26070.1	27150.6	23743.4	26002.9	26029.2	22754.7	25440.8	15518	21169	27057.4	30153.9	26855.5	12507	26105.5	26579.4	34535.7	27730.3	28765.3	30908	23679.4	21116.9	20421		NA	34535.7	0.197282	0.131032	0.526008	0.954192	0.355479
4.43_464.1361m/z	4.42757	464.136	14201.9	12596.6	14063.9	11665.8	15462.4	10843.7	13314.4	10500.7	14505.3	14862.5	11748.9	9123.71	10246.6	9915.65	13137.9	11340	11437.1	11442.4	11191.8	12150.1	11462.3	10067.7	11699	12038	11872.8	15764	15856.2	11298	12338.7	9983.83	13787.7	14174	12751.8	16771.9		NA	16771.9	0.197282	0.128747	0.614556	0.743016	0.376771
0.37_359.0271m/z	0.368033	359.027	8458.48	7203.76	6606.39	2974.5	3145.66	4888.99	9711.56	7317.43	7322.53	3919.77	7318.42	3054.65	2915.58	3506.91	6448.12	5397.46	5495.05	3396.18	1772.13	9184.18	13086.7	12840.1	8703.83	7258.55	8648.96	12567.5	5550.5	7892.43	5533.38	8628.04	7972.69	5082.18	4250.35	21369.6		NA	21369.6	0.198189	0.39299	0.00363777	0.0546619	0.96903
5.21_337.0063m/z	5.2119	337.006	13618.5	11150.7	15259.8	11812.7	10250.2	13944.4	11250.2	13792.2	9660.15	9584.85	9849.36	10587.1	10166	8717.54	8509.94	12301.4	12300.4	13402.1	10971	8415.72	10606.4	12261	10722.1	10399.9	9231.31	12141.6	15010.2	10978.6	12393.3	12226.1	11655.6	14099.5	10484.5	11613		NA	15259.8	0.198424	0.145426	0.94747	0.909874	0.109334
2.19_455.1011m/z	2.18963	455.101	0	135.284	0	0	0	0	0	0	0	0	0	279.226	491.479	51.93	300.638	332.446	0	0	0.416288	0	0	0	0	0	0	0	0	0	0	0	0	0	0	0		NA	491.479	0.198424	-2.2708	0.0489681	0.162452	0.54621
1.10_295.1320m/z	1.10215	295.132	0	0	278.007	0	0	0.542781	127.42	0	86.4607	0	510.997	531.642	0	764.55	2319.42	574.274	82.1588	0	627.708	3265.85	0	0	0	265.172	1043.24	106.581	2423.12	1394.28	3334.21	9104.97	2400.11	5075.49	772.798	35570.5		NA	35570.5	0.201553	-2.29143	0.0297028	0.00478614	0.799086
0.55_246.0178m/z	0.548883	246.018	2601.13	3076.06	3113.84	2273.22	2242.88	1930.16	3684.31	2890.52	2716.24	2371.2	2395.65	2489.28	1948.33	1629.36	3289.03	1942.5	2530.07	2309.07	1623.79	2237.32	2562.38	2276.05	2337.65	1996.69	2221.41	1660.39	1993.95	1601.09	1373.97	2182.66	1853.76	1988.35	2458.19	1136.11		NA	3684.31	0.202321	0.190419	0.0298464	0.0399248	0.991228
4.53_385.2606m/z	4.5262	385.261	17281.9	53658.8	14070	16357.6	19494.6	21068	14527	13333.4	16653	15318.1	8797.29	11366.8	24080.6	11636.9	6278.73	10990.6	10810.9	17853.9	19578.5	13919.7	11022.1	13409.9	23436.2	21833.8	22341.6	16006.7	28161.6	14233	20182	15191.7	20112.4	23382.4	13038.4	14236		NA	53658.8	0.203014	0.415614	0.586925	0.338701	0.544409
2.47_337.0937m/z	2.46628	337.094	8489.92	12214.9	9847.89	12840.3	3058.53	57414.7	1687.81	18221	117476	5475.65	3246	5788.3	3439.4	7553.32	1763.84	18295.4	4757.09	1936.12	4927.32	8964.96	5486.97	65515.7	15215.4	15320.5	39325.8	12233.6	5840.07	5245.51	4226.01	3336.28	6928.5	4521.41	2632.69	5877.21		NA	117476	0.203014	1.54495	0.852477	0.00363663	0.940768
4.04_475.1729m/z	4.04415	475.173	0	581.719	0	0	0	0	0	0	234.401	5736.16	0	3002.89	0	187.347	24751.5	1045.67	0	0	342.049	0	0	711.401	0	0	346.496	0	71.848	1490.37	6.18801	0	0	319.883	0	128.313		NA	24751.5	0.216192	-3.65505	0.854241	0.143027	0.847952
2.35_367.1043m/z	2.34857	367.104	15590.8	43637.2	70039.1	65676.4	9768.01	492936	7046.92	124904	454279	14689.1	11509.4	23392.6	16144.3	24616.4	10495.4	64910	17050.9	11558.7	20328.7	14115.9	15566.4	359540	84952.4	51575.9	265795	11701.1	24880.6	19128.1	13558.4	10089.9	24902.3	20000.5	11588.1	24551.7		Ferulolylquinic.acid.1	492936	0.221278	1.89378	0.939928	0.0218871	0.989605
4.88_679.0523m/z	4.87958	679.052	10619.5	9030.45	7848.19	11119.7	14550.3	4734.59	9876.67	11393.6	9623.37	6259.15	5901.49	8140.57	7571.37	6259.61	5486.76	8282	6253.61	7944.17	13308.2	9975.63	9460.73	9441.48	9837.01	11164.9	7237.39	8022.8	11224.6	7902	10022.9	9476.09	8738.4	9843.07	8331.91	9423.48		NA	14550.3	0.22329	0.268808	0.408434	0.220999	0.58096
4.79_312.1097m/z	4.7919	312.11	5428.24	3302.75	3730.87	2929.67	4398.53	3490.17	3862.91	2516.23	4267.83	4510.21	5904.57	5333.4	4076.29	4464.12	4374.94	3549.94	4004.03	4306.94	3987.4	3152.85	3605.02	3461.52	3145.58	3616.97	2910.3	3852.94	4537.97	4817.35	3731.48	4034.91	4441.05	2310.34	3311.73	2697.56		NA	5904.57	0.226647	-0.166178	0.173269	0.17375	0.847952
0.33_488.0667m/z	0.33205	488.067	20056.3	9232.9	7058.68	7987.41	30451.8	12610.6	22871.2	2745.74	15663.2	11255.3	3244.92	156.041	6619.99	8289.55	16791.7	5919.99	14829	1083.56	3596.94	15459.7	10896.8	11464.9	9030.59	4731.64	9187.2	10608.1	10273	2852.72	6727.72	3449.06	2758.6	3789.43	4415.21	8026.47		NA	30451.8	0.231224	0.688971	0.966301	0.0332046	0.931465
4.59_255.1633m/z	4.58648	255.163	3173.56	2268.63	1916.73	3284.14	2001.78	2572.96	3290.12	2500.24	2124.21	2781.72	2879.84	3402.27	3889.85	2899.33	2765.67	2439.81	2810.4	3092.14	2916.5	3075.81	2811.17	2366.29	2671.3	3005.86	2451.88	2621.87	2184.16	2790.77	2423.79	2614.56	1881.79	3195.08	2437.74	2125.16		NA	3889.85	0.231543	-0.150513	0.462139	0.671544	0.308533
5.44_501.0380m/z	5.43923	501.038	5119.33	9437.15	7080.75	10028.8	3690.87	9803.84	5779.08	5678.89	11748.7	11020.5	11044.1	11516.7	10883.3	7714.3	9617.72	6929.21	10503.8	8840.45	8058.05	6859.01	7677.36	7299.33	10825.9	11019.1	11021.5	9030.57	11695	12768.1	12005.8	11434.5	10523.1	11060.5	10699.6	9577.41		NA	12768.1	0.231543	-0.235425	0.115156	0.0191901	0.946288
5.02_735.0427m/z	5.01718	735.043	11937.4	14736.2	14127.9	14409.4	18166.9	12472.7	17968.9	12784.1	13395	12698.8	10863.7	13052.9	9314.49	10074.2	15433.5	15097.9	15907.7	10301	11999	13770.2	13373.6	9388.78	12757.2	10283.2	11150.5	13993.3	14301.2	11398.2	13091.6	11132.3	15234.2	11700	12359.4	10793.2		NA	18166.9	0.233547	0.146628	0.431549	0.439116	0.580993
3.32_535.1469m/z	3.32098	535.147	3670.82	999.309	0	3187.88	3366.72	3819.42	3123.61	693.583	834.234	12333.3	2256.65	5574.39	5956.68	9664.44	20809.8	8602.44	11032.5	884.768	5158.56	0	301.841	1009.81	633.369	612.773	0	1366.81	4691.09	5623.73	752.843	4231.89	4415.39	4611.77	2008.61	4319.6		NA	20809.8	0.234689	-1.32429	0.2989	0.00651761	0.77361
4.61_329.0160m/z	4.61388	329.016	7541.08	3559.3	5458.09	3538.21	2411.02	4947.09	6997.24	3123.68	2991.76	8134.84	8116.42	5912.51	6481.54	4545.36	4163.73	5529.7	9142.72	5858.61	3204.66	5122.21	5791.51	5249.44	5622.24	6243.7	5063.02	4934.5	6764.49	9031.73	5286.9	3715.54	5328.31	3188.29	4101.16	6199.89		NA	9142.72	0.236434	-0.304023	0.813507	0.342351	0.591952
0.33_793.0216m/z	0.33205	793.022	23207.8	33168.1	28764.9	20972.8	8425.55	26510.2	16080.1	24257.4	17549.9	27229.6	18413.5	18116.3	10698.2	9370.66	9561.42	21949.3	6344.9	11447.9	21356.6	5855.28	23996.2	17806.2	14357.8	24678.5	15863.5	16851.9	13996.3	13015.6	18720	22903	11213.8	19281.6	15496.7	15874.3		NA	33168.1	0.238992	0.358229	0.843146	0.338701	0.66008
1.05_295.1043m/z	1.04735	295.104	0	0	0	0	0	0	21191	0	0	0	679.914	0	0	679.788	634.73	212.38	32358.5	0	776.415	218.587	0	0	0	0	94.8388	0	1850.85	0	1280.69	3913.08	305.315	6461.1	0	3042.22		NA	32358.5	0.239678	-0.40613	0.662286	0.0186129	0.937191
5.24_493.0372m/z	5.24478	493.037	3603.84	8667.74	6898.18	6178.21	4109.39	7395.67	6483.06	7087.95	3932.77	7308.35	9724.04	6549.68	6154.73	4776.42	7675.44	6769.97	9167.71	7576	10432.6	5170.16	8901.8	6244.76	9175.82	8242.6	5155.94	4990.01	7064.52	4480.41	7090.3	5491.58	10503.8	7330.82	7836.28	7291.25		NA	10503.8	0.244322	-0.231576	0.88736	0.24546	0.751209
0.79_312.0506m/z	0.792633	312.051	7392.48	10871.9	9693.14	10370.4	10734.4	10354.8	12407	11382.1	10590.2	7672.38	7261.4	12736.2	8928.95	8898.54	11814.8	8706.24	7591.89	7380.16	9606.98	11009.7	10580.6	10158.1	12711.9	12045.4	12523.1	6957.36	9998.09	7112.66	5945.78	7956.99	8997.85	7007.39	7087.99	6400.48		NA	12736.2	0.244851	0.140061	0.477869	0.00270068	0.591952
0.34_1145.3020m/z	0.337533	1145.3	11375.7	0	13419.3	0	22379.5	13959.5	8440.73	6021.07	15805.3	20471.6	33928.3	42796.2	25612.4	14147.6	34386.9	18198.7	34328.1	44557.5	29116.6	9899.08	10466.9	5775.9	11166.7	12303	1911.58	4883.33	45418.3	83276.3	53487.9	25405.2	54249.8	67457.9	51002.7	37396.2		NA	83276.3	0.244851	-1.07494	0.441941	0.0141231	0.876447
3.22_537.1452m/z	3.22233	537.145	146765	162692	131603	164613	66822.3	272276	123979	105745	184872	185161	195388	219926	181809	206698	114866	333458	180542	157687	200835	350347	147606	232994	150088	194513	157191	231155	293318	345164	288401	257316	332227	252914	282613	501769		NA	501769	0.244851	-0.268882	0.00271026	0.00769069	0.880161
5.01_521.0190m/z	5.00613	521.019	26802.1	22335.2	22345.3	25666.9	22074.1	30825.5	17958.5	25206.1	25212.2	24227.3	27225.9	28364.3	27344.9	24563.1	24926.9	26150.9	30732.8	34635.4	24414.1	24612.4	22396.2	23648	31230.4	22691	34495	21219.7	24233.8	25643.4	26158.6	22954.9	28833.1	30422.9	24936.6	23815.7		NA	34635.4	0.249085	-0.116145	0.995132	0.315194	0.751209
4.43_289.0181m/z	4.42757	289.018	8703.24	7562.4	7500.96	7168.71	7560.23	7665.31	6937.24	8178.9	4785.13	7641.06	9655.09	6416.72	7986.42	10062.7	8509.19	9566.01	6437.22	8442.92	11481.8	8322.89	6343.76	4353.84	6883.92	9575.72	6971.49	7180.62	7909.81	6614.94	8223.97	8733.43	7962.74	7984.85	7011.81	7814.58		NA	11481.8	0.249085	-0.160704	0.553619	0.110354	0.950679
1.64_385.0803m/z	1.63637	385.08	0	2501.95	1858.64	880.744	1703.33	2742.27	1193.71	0	2727.7	6504.69	3995.89	775.756	6149.05	5024.77	6523.4	4049.12	7022.3	640.808	4662.98	3356.46	2138.55	3664.33	1591.49	3217.71	5435.26	2995.87	11867.5	476.337	1810.7	6220.4	7250.44	3771.26	4662.77	6704.2		NA	11867.5	0.251775	-1.09834	0.326712	0.115529	0.611421
2.18_318.0396n	2.18415	635.093	0	0	0	0	0	380.542	0	0	0	430.694	0	0	0	357.337	0	1007.16	92.8903	0	348.474	0	0	0	0	0	0	0	0	312.843	0	0	0	35.454	0	0		NA	1007.16	0.252214	-1.66574	0.370264	0.0987748	0.880161
4.27_329.2339m/z	4.27148	329.234	111494	254185	194556	104616	117421	130686	103355	81703	129913	114842	92045.9	182677	551269	245287	117624	133067	207561	254023	292531	180877	103385	91259.6	177767	160451	216314	153515	557144	147329	363877	221135	185139	308957	158904	268117		NA	557144	0.252776	-0.473635	0.402461	0.0208956	0.937191
4.56_325.1002m/z	4.55908	325.1	5927.86	4954.13	5107.97	4248	5508.92	6311.98	4562.55	5658.85	3875.32	4483.1	4713.84	4626.91	4277	4380.52	4951.16	3751.62	4174.24	3615.23	5890.78	4236.61	3964.08	4302.34	4077.43	5160.61	4847.89	5141.92	4676.76	5639.4	5670.03	3689.83	6158.17	3877.79	5491.48	2888.8		NA	6311.98	0.254049	0.133734	0.787351	0.558245	0.713124
2.80_451.1252m/z	2.79772	451.125	1991.9	3133.19	986.197	2189.79	3581.38	3712.03	0	0	2403.13	4225.83	2942.28	4376.01	7246.47	4005.69	5094.88	5930.17	4274.05	5036.64	3697.56	17947.5	7320.12	8032.57	9809.02	7795.73	6422.62	12222.3	3708.51	6597.08	5828.69	6789.33	8208.37	6581.47	8016.11	13319.6		NA	17947.5	0.259685	-0.850914	0.0685555	0.187613	0.417338
4.73_229.1460m/z	4.72898	229.146	2916.42	1662.7	2323.2	1908.03	1512.16	1258.88	1724.6	2779.55	2131.84	1569.99	848.367	1696.69	1960.1	1383.95	1438.63	1496.08	1625.15	2063.95	1863.89	1526.61	1523.66	1725.16	2038.74	1729.65	2515.31	2089.93	2035.28	1636.31	1510.06	1646.13	2312.12	1962.65	1772	1203.44		NA	2916.42	0.260815	0.238479	0.867712	0.176229	0.783064
5.43_509.0215m/z	5.43375	509.021	28661.8	17798.7	30084	21602.1	21496.4	25665.5	22400.9	27982.5	27272.8	23676.6	32466.1	28447.5	34256.3	27428.5	28449.7	25263.3	32769.8	31925.1	20859.6	33931.8	21402.2	21814.5	18776.5	30370	23080.4	28368.7	30568.3	25822.4	21101.4	29202.2	17885.4	27101.2	27230.2	22336.9		NA	34256.3	0.262278	-0.142017	0.61345	0.439116	0.734547
5.46_597.0382m/z	5.45567	597.038	49768.9	57632.2	53575.3	57398	51666.6	46877.8	48800	60233.7	39014	60403.8	45999.6	62095.7	54917.9	57289	55543.6	50265	67472.2	57107.6	61467.4	47862.7	65055.3	44813.2	51309	47195.7	55594.2	54763.3	42166.7	56020.1	44192.1	55393.7	60141.1	44976.2	41021.1	50059.8		NA	67472.2	0.26571	-0.102795	0.313975	0.721866	0.500099
0.55_281.0283m/z	0.548883	281.028	0	383.479	226.367	0	0	0	0	0	321.685	0	0	0	0	0	0	0	0	0	0	0	0	0	0	46.1886	0	0	0	0	98.2921	0	0	0	0	0		NA	383.479	0.26571	NA	0.820849	0.258348	0.61785
3.35_519.1149m/z	3.34838	519.115	139241	127136	71331.4	81116.5	52137	154763	185936	32931.1	108359	66134.9	38528.2	36917	61457.2	72733.8	41729.5	159115	106731	23472.9	62214.9	270992	192642	248355	264700	360623	227212	376872	83327.9	226641	125991	83335.1	200054	134969	121657	269245		NA	376872	0.26571	0.459089	<0.001	0.0116934	0.930114
4.69_540.0421n	4.68513	539.003	556278	541634	531312	535788	586327	544931	536647	543723	532315	556244	505110	556749	509629	525138	509198	491300	524335	561668	538638	526050	513621	519151	529476	551033	498374	515558	543334	543135	555726	540258	533639	553756	548174	529306		NA	586327	0.266693	0.0328725	0.854241	0.982428	0.0929716
4.07_671.2952m/z	4.07418	671.295	0	0	0	0	0	0	0	0	0	0	0	0	352.998	967.267	0	0	948.154	0	0	0	1197.81	988.823	0	0	1777.11	0	15597.4	33649.3	14669.8	16711.9	11077.5	23897.3	12673.4	29635.1		NA	33649.3	0.268419	NA	<0.001	<0.001	0.226521
4.60_213.0135n	4.60293	471.025	36859	43233.5	22980.5	31531.4	28345	35527.1	36327.6	33234.5	22421.1	47721.9	41782.5	36786.9	45790.1	33122.9	31667.9	34732.3	37730.1	31963	34361.5	45010.5	49071.7	22897.3	33327.7	41210.7	43810.8	39940.9	23256.1	39121.6	34989.1	38982.5	30688	35703.4	42174.4	41055.4		NA	49071.7	0.268452	-0.151857	0.648222	0.689287	0.559276
0.32_284.7785m/z	0.315183	284.778	5115.49	0	0	0	1138.78	0	8646.19	0	0	0	0	0	0	0	0	0	0	0	0	0	6780.96	0	3339.8	433.372	613.153	10155.8	0	0	0	0	0	0	0	0		NA	10155.8	0.268452	NA	0.450038	0.00136583	0.64691
2.58_365.0881m/z	2.57587	365.088	0	0	0	0	0	0	0	0	0	99.2143	277.343	0	0	0	0	0	542.462	0	0	10982.6	3090.05	6126.34	3816.67	2439.07	2218.35	3181.73	82.6876	4350.46	2446.57	4196.7	3405.37	1873.17	865.53	5616.04		NA	10982.6	0.271212	NA	<0.001	0.501725	0.403839
2.03_379.0684m/z	2.03355	379.068	3209.88	8111.59	0	951.853	2741.38	2912.7	11728	1504.07	0	0	4223.27	0	0	1427.97	0	2409.79	1292.35	0	0	9784.79	5831.86	5459.21	744.907	5418.59	8486.98	10373.8	3144.62	1194.15	0	5436.78	1777.66	3712.54	2462.26	5665.22		NA	11728	0.271212	1.30874	0.044234	0.109081	0.861354
5.10_269.0078m/z	5.1023	269.008	7514.69	8477.49	5951.1	9868.2	8903.64	6615.68	7433.23	7654.55	7545.12	9412.48	10135.4	9341.36	8004.06	8100.38	9348.99	7174.36	8844.88	8389.64	7816.95	10444	8381.29	7219.14	7249.08	8883.26	9576.66	8570.77	10383.5	8937.3	8410.55	8729.18	12057.9	8971.56	10901.5	9994.02		NA	12057.9	0.271514	-0.107599	0.0741886	0.0439013	0.976153
5.44_323.0183m/z	5.43923	323.018	14365.1	12155.5	18261.1	19151.6	18041.7	8962.83	18147.5	19366.9	20017.1	19086.9	15731	22643.3	16637.6	14490.6	19758	24802.4	24048.3	17962.9	24383.1	18688.4	23522.7	21150.7	16530.4	24489.8	15460.8	9059.89	22299.7	15735.4	10276.2	17223.4	21864.2	15288.3	25791.2	21072.4		NA	25791.2	0.272656	-0.190296	0.992516	0.410827	0.796323
0.38_991.1317m/z	0.379	991.132	16161	18892.5	17505	20148.8	7817.9	17739.8	15602.4	15032.1	18426	12992.9	3253.4	0	4567.31	6892.52	5572.09	11194	6527.92	3916.26	8266.81	24541	16773.6	16234.8	24882.5	11583.1	18645.1	17904.4	14268.9	983.959	6385.23	9712.52	3847.66	9038.91	10215.5	12980.3		NA	24882.5	0.272656	0.951964	0.605404	0.0648254	0.867535
2.18_1148.2222m/z	2.17868	1148.22	0	0	0	35.6506	403.436	375.079	508.643	1116.58	0	935.487	598.48	73.3042	741.85	0	1120.94	335.647	623.954	144.52	1032.26	0	0	0	0	0	0	0	0	0	0	0	0	0	0	0		NA	1120.94	0.272752	-0.726809	<0.001	0.194297	0.592683
5.48_541.0368m/z	5.4831	541.037	32749.6	29260.2	31835.3	30639.5	27973.2	33596.6	42881.6	37206.2	31802.4	36884.7	30137.4	31339.3	29706	19792.6	28066.5	29108.3	23820.6	35264.7	28192.8	39337	28998.9	39319.8	38574	48461.5	25542.4	26650.7	40626.2	26897	19580	32254.6	29664.3	39180.9	25906.8	30941.8		NA	48461.5	0.273166	0.124443	0.776185	0.164955	0.98675
2.07_489.1049m/z	2.07455	489.105	67329.6	71475.1	33282.9	39373.5	36046.2	100579	61251.1	20438.7	92747	43426.6	25030.7	26609.5	23970.1	40625.4	16022.8	103110	45687.9	2802.52	38014.1	76971.5	54842.3	110784	79147.1	90187.1	88889.4	113611	44215.3	112598	63283.4	29759	97158	66379.2	59728.6	156138		NA	156138	0.273278	0.463312	0.0161543	0.159917	0.788804
1.85_533.0682m/z	1.8527	533.068	4944.82	7115.85	9499	7683.33	1664.88	6510.58	2063.42	8329.64	9348.22	13383.7	8955.27	8186.45	6269.08	6660.03	7698.47	8645.39	6538.29	9079.3	12199.7	0	0	0	0	0	0	0	0	0	0	0	0	0	0	0		NA	13383.7	0.273444	-0.321751	<0.001	0.16971	0.566169
0.79_134.0231m/z	0.792633	134.023	1942.33	2060.93	1462.83	2503.28	1711.55	2081.76	2070.05	1419.82	2401.42	1605.47	1183.64	2091.98	2268.65	1873.58	1311.92	2015.65	1511.65	1441.65	1173.62	2066.45	1820.51	1790.23	1794.65	2541.58	2310.22	2226.94	1511.87	1415.93	1578.9	1285.91	1557.08	2251.77	980.868	1204.43		NA	2541.58	0.27611	0.174306	0.854241	0.00599747	0.725672
1.36_315.0744m/z	1.35972	315.074	0	0	0	0	0	0	0	0	0	234.832	0	0	0	2984.33	0	5969.96	0	0	0	0	0	5860.25	446.75	693.134	1396.48	322.693	681.86	11992	1318.38	541.506	2694.16	767.164	699.325	3929.38		NA	11992	0.27611	NA	<0.001	0.0527696	0.978903
1.67_194.0460m/z	1.66923	194.046	172793	447407	379307	335804	205419	248661	234694	260414	325503	219302	95667	210512	297437	181082	143177	238697	234086	226420	374017	56780.1	78778.3	80717.1	90933.1	92422.3	129099	105439	98307.9	13999.4	46991.9	32483.9	36923.1	42073.9	30004.2	13729.3		NA	447407	0.276461	0.267026	<0.001	0.00161592	0.326925
4.41_425.0584m/z	4.41112	425.058	5979.66	8569.09	8676.12	9207.93	8301.55	9228.08	9722.81	7122.65	12442.5	9022.11	7884.72	4987.5	7347.61	8702.45	7465.28	5611.5	6836.51	8433.76	8184.72	8174.63	6108.02	8354.61	6026.61	6914.19	8850.29	7372.64	9652.81	8024.62	8219.18	7165.97	7081.02	4963.33	9064.77	10829.9		NA	12442.5	0.27843	0.167494	0.813507	0.652376	0.554207
4.80_215.1654m/z	4.79738	215.165	2487.22	0	1772.51	0	0	1655.43	1670.65	1829.22	2783.31	1340.59	1399.52	2986.37	2756.7	1295.26	2762.04	1023.02	1557.11	2823.84	1886.91	660.365	1649.19	1962.5	1021.89	2353.74	2464.09	827.297	1641.45	778.684	2107.67	1867.89	2141.26	442.538	1962.52	2728.43		NA	2986.37	0.27843	-0.380604	0.442694	0.151801	0.577918
2.18_153.0197m/z	2.18415	153.02	7729.34	10637.5	18874	27236.1	5907	21472.3	1798.61	11983.3	11970.5	4832.91	6217.16	6449.49	2649.95	11300.2	8062.87	26367.5	1738.54	2094.95	3375.37	0	3892.81	18611.2	2459.67	9473.62	8173.31	5562.06	182.877	8424.63	1032.81	198.736	5781.72	753.976	1491.62	10477		NA	27236.1	0.27843	0.581047	0.113465	0.726928	0.944191
5.02_339.1995m/z	5.02268	339.2	2.42735e+07	2.43769e+07	2.47842e+07	2.55195e+07	2.47716e+07	2.58805e+07	2.45014e+07	2.60889e+07	2.36633e+07	2.46218e+07	2.52975e+07	2.64434e+07	2.49893e+07	2.48638e+07	2.74678e+07	2.48593e+07	2.5735e+07	2.61792e+07	2.52656e+07	2.33612e+07	2.42521e+07	2.47183e+07	2.48576e+07	2.64605e+07	2.40088e+07	2.3768e+07	2.42146e+07	2.63539e+07	2.64853e+07	2.603e+07	2.58066e+07	2.4211e+07	2.53138e+07	2.38743e+07		NA	2.74678e+07	0.27843	-0.0277123	0.582064	0.093086	0.977265
4.95_541.0347m/z	4.94537	541.035	11026.8	11245.1	9760.31	17211.9	10116.2	10198.3	8832.88	10829.5	13666.8	10435.8	5784.08	8286.26	10242.6	7147.14	8317.44	9591.79	10569	16021.7	9029.13	11764.8	6348.87	9216.63	13798.6	12785.1	9048.04	12972.1	6904.2	14247	14124.6	9836.89	11594.8	14241.6	7629.8	8732.99		NA	17211.9	0.282777	0.180659	0.851511	0.462948	0.751209
5.11_401.0167m/z	5.10777	401.017	14472.5	12676.9	14564.6	15112.9	14476.2	16750.3	15056.5	17130.7	18442.8	10608.3	15831.9	8080.44	5170.35	14779.3	15704.7	14903	13501.3	12972.3	16856.9	14426.1	6777.29	12260.7	17097.1	11508	9810.32	14826.7	9313.47	10839.4	20665.8	18610.8	13686.9	17103.8	9065.34	6857.96		NA	20665.8	0.285617	0.182336	0.600906	0.559812	0.718446
0.91_252.1218n	0.907717	297.12	4618.86	0	2061.51	3033.98	1647.53	6589.59	475374	3695.44	2180.49	23164.5	7581.13	22244.5	13604.8	10510.6	12850.6	28354.5	1.06487e+06	16500.1	6498.53	6796	0	7202.37	5234.09	1527.78	5978.23	3861.83	7648.72	42415.1	26982.8	376515	8778.32	49597.2	4677.2	29614.6		NA	1.06487e+06	0.287055	-0.776846	0.954603	0.0253157	0.946288
5.11_739.0016m/z	5.10777	739.002	12348.6	11258.8	11836.4	10618.1	20982.4	13272.6	11613.5	11191	14604.6	9764.99	12330.6	8412.04	10533.4	10270.1	15632.9	14322.3	8618.3	8877.13	11285.3	14770.6	11073.6	8274.27	10066.2	11001.3	12502	9979.25	14731.8	12074.4	12914.8	9597.7	12717.4	11979.6	8099.53	10963.6		NA	20982.4	0.290443	0.172813	0.771904	0.520181	0.612626
4.53_433.0244m/z	4.5262	433.024	10395.2	12985.8	17691.4	11845.8	15974.8	19979.4	8887.08	17831.7	13524.4	11904.1	4736.94	19053.8	13229.6	7730.77	8037.1	10622.6	12429.2	10291.9	14700.7	18374.8	13660	14745.5	19261	20300.4	16029.2	8474.57	9985.48	21087.6	15070.5	18168.6	17981.2	2064.17	22539.2	9924.33		NA	22539.2	0.291613	0.241012	0.722397	0.316575	0.978903
0.69_147.0303m/z	0.691367	147.03	1431.03	1717.28	1939.24	2748.51	666.346	1301.82	2076.86	1494.85	1917.11	2105.02	177.752	370.212	1876.28	1462.49	974.825	970.317	2279.5	1070.46	700.999	1655.44	1602.51	1188.14	1040.8	261.086	1869.74	1210.92	1080.5	0	0	620.895	146.743	347.95	69.6412	127.173		NA	2748.51	0.29461	0.348865	0.0215466	0.0231185	0.355479
2.37_515.0649m/z	2.37048	515.065	38282.3	34624.1	40682.4	38980	20365.8	47860.4	28797.5	34120	46140.9	47435.9	36995.8	52169	39663.6	47934.6	47771.1	54217.4	33851.6	39662.9	34557.6	61974.7	40348.1	40651.9	30453.4	41501.8	37615.5	49341.9	89412.6	58253.8	45127.4	51249.6	48675.5	44677.7	55499.3	56199.6		NA	89412.6	0.29461	-0.169633	0.0466068	0.0283136	0.921252
4.58_331.0098m/z	4.58102	331.01	19135.4	14940	19549.3	12792.1	11734.8	14964.2	7608.25	9918.01	12971.2	10123.7	21912.4	20583.2	17303.1	17650.5	13503.2	19173.5	11362.5	20072.9	20069.5	12789	13504.9	19194.1	20542.7	12570.5	16000.7	24453.9	11364.8	15176.1	18607.8	20663.8	22101.7	22066.3	19242.1	18096.5		NA	24453.9	0.29948	-0.223548	0.34768	0.206974	0.851806
2.94_593.1525m/z	2.9402	593.153	63104.6	71945.8	27268.8	34344	17263	73145.4	117474	24898.9	62380.2	32866.4	13495.5	19327.6	37948.3	26150.2	23427.9	88755.7	35637.2	12515.6	41987.7	111609	71982.6	113251	72752.1	85912.2	99406.7	63814	32036.6	123996	35216.7	23704.8	53267	73567	45652.7	139731		Kaempferol.rhamnosylglucoside	139731	0.29948	0.498011	0.0147315	0.0687579	0.981835
1.88_353.0523m/z	1.8801	353.052	117763	111747	113860	126543	157807	153686	180155	145078	97197.8	119027	88249.8	95737.2	114878	92454.1	57500.6	171845	183261	48942	116270	242426	150441	155905	148022	226400	156272	239143	88098.3	135816	112022	149139	168882	99821.1	97082.2	205195		NA	242426	0.303084	0.206382	0.0686636	0.0258052	0.923649
5.43_585.0324m/z	5.43375	585.032	30589.9	23718.5	24125.9	38074.1	28801.7	21961.7	30398.5	28789.4	24506.7	29453.4	15667.2	32256.8	23136.6	27342.3	25109.2	21377.4	23106.3	20347.9	23233.4	34421	20184.1	34856.1	23105.3	24550.1	35084.8	23662.4	18813.9	22503.4	22035.7	25665.5	27867.3	25330.4	34167.4	21735		NA	38074.1	0.303238	0.145755	0.940135	0.167897	0.963228
0.32_395.0418m/z	0.321083	395.042	8904.93	12385.4	11162.2	7290.11	3630.04	11206	12895.3	10239.1	10674.8	6009.67	7731.98	9563.02	5921.54	4698.35	3233.24	5581.16	4686.71	15098.6	10326.6	12746.2	8528.32	11085.4	14029	11589.7	9240.22	11914.9	4382.95	15196.7	16194.2	9319.36	11894.3	15747.6	9279.57	14969.7		NA	16194.2	0.306008	0.298679	0.0557746	0.393266	0.708736
1.24_164.0356m/z	1.24463	164.036	7673.58	21614	19259.4	18084.9	12621.4	15080.9	10831.3	15437	18781.7	12610.4	6673.64	22733.7	33896.9	23860.1	20437.3	24796.1	19027.7	30574.8	30983.3	1221.07	1887.01	2928.54	2768.31	4247.4	3361.31	3200.03	6590.72	0	3100.34	1375.8	156.415	1988.86	2440.67	309.76		NA	33896.9	0.306139	-0.376142	<0.001	0.536385	0.495368
2.56_498.1566m/z	2.56492	498.157	5377.88	6739.27	9612.68	4298.45	2562.99	4458.18	5427.77	8075.2	11053.4	4997.4	1829.86	2575.47	2327.56	2319.21	3330.14	3754.66	2139.24	0	3051.13	5770.96	6345.11	6146.88	3823.28	2513.73	6382.09	4143.55	1229.91	4275.49	541.962	873.714	0	0	0	1101.59		NA	11053.4	0.306523	0.888478	0.229258	0.0130566	0.616367
4.21_747.2689m/z	4.21118	747.269	56974.5	57241.7	34446.2	77107.7	2983.33	105870	18713.9	49987.4	122537	24631.2	36014.2	28494.7	10718.5	12285.7	2728.53	108669	14063.9	8927.98	20908.1	202783	76284.7	216971	103760	119847	97784.4	124976	77367.4	65310.4	52554.9	34660.1	67108.6	58877.6	92086	109229		NA	216971	0.307633	0.781496	0.00135729	0.0455295	0.946288
0.33_720.0837m/z	0.33205	720.084	6756.73	4537.77	6148.25	14162.4	7232.78	13447	3046.66	4134.82	7624.57	8421.46	893.99	1943.36	2091.88	1800.01	2036.76	5105.26	5100.91	0	7335.06	6625.36	4218.02	5191.16	4701.19	11341.1	6027.76	5176.72	2515.32	7110.45	13652.5	11383.7	8043.3	11846.3	5637.74	7878.52		NA	14162.4	0.311237	0.763845	0.349557	0.349017	0.579772
4.60_709.0532m/z	4.59745	709.053	7802.09	10236.3	5995.41	6021.28	14561.8	7317.37	7557.44	10336.6	6981.27	10164.9	6485.18	5148	6019.01	5957.4	6781.26	8029.36	6157.78	6951.78	6631.08	9221.97	6481.32	4794.25	7790.33	7488.03	8241.53	7466.14	7031.98	8830.34	6486.3	6092.25	7087.96	6771.78	7935.71	6409.64		NA	14561.8	0.311237	0.222403	0.825904	0.262871	0.734547
4.73_323.2228m/z	4.73447	323.223	14556.7	38544.3	37844.9	21141.3	9855.7	13163.1	12005.1	15709.6	23077.2	5918.65	6493.67	11543	26011	11413.7	6671.07	15423.3	20786.5	14004	21345.6	24900.9	9353.1	25837.4	18572.2	18531.5	23397.1	14810	35879.4	9913.07	20531.3	14655.4	19974.9	22939.1	10228.9	19378.9		NA	38544.3	0.314036	0.391702	0.529378	0.335642	0.74297
5.09_703.0461m/z	5.08583	703.046	29448.4	28536.4	27219.2	25926.5	43497.5	24571.2	27891.4	24363.2	24416.6	33211.7	30680	35064.4	28984.1	29706.9	32019.5	28055.1	29921.8	34029.8	33009.2	23842.7	26365.5	26832.5	25407.1	26184.3	27603.2	31081.3	23399.8	23899.4	27259.1	26661.8	33460.3	28976.1	26858	32815.7		NA	43497.5	0.314036	-0.101533	0.191475	0.194643	0.820812
0.37_133.0141m/z	0.368033	133.014	4.38705e+06	5.29793e+06	6.17475e+06	6.76226e+06	2.66571e+06	4.89292e+06	3.96678e+06	6.10778e+06	4.86662e+06	4.51385e+06	4.11501e+06	4.73627e+06	4.28044e+06	3.79413e+06	2.57712e+06	4.04837e+06	2.9006e+06	4.70468e+06	4.782e+06	6.45303e+06	4.78971e+06	5.99064e+06	6.03916e+06	5.02262e+06	6.044e+06	5.13724e+06	4.03064e+06	4.44987e+06	4.38173e+06	5.14173e+06	3.33797e+06	4.43122e+06	4.7031e+06	4.57874e+06		NA	6.76226e+06	0.314036	0.214598	0.334845	0.014394	0.946288
5.26_571.0285m/z	5.25575	571.028	25449.6	27703.2	21559.1	27545.4	21048.1	16870.9	20924.8	15071.6	22866.3	18563.4	20845.9	21087.4	20445.4	13847.7	13065.5	25424.4	17247.8	19953.5	17611.5	17240	18796.3	12461.9	21022	13016.7	16752.7	22230.9	22286	17612	16532.8	21273	18440.7	12602.3	17787.2	17122.9		NA	27703.2	0.315182	0.161928	0.210133	0.547858	0.652297
0.93_159.0307m/z	0.92965	159.031	2232.65	3472.78	5180.93	3693.28	1771.72	2879.94	1359.37	2714.71	3134.12	1222.76	1503.03	3116.86	2381.92	2434.84	1271.89	2279.38	2427.16	2212.06	2559.66	3472.67	1655.09	2934.75	3536.71	2051.37	4137.87	1177.25	2239.5	1449.99	1478.71	1888.65	1550.53	2095.2	1138.72	745.294		NA	5180.93	0.315182	0.316383	0.339793	0.0255611	0.840297
1.16_444.1136m/z	1.16243	444.114	13318.5	8477.32	21848.6	39319.5	13225.9	24631	7606.92	16893.4	25601.3	9700.98	4155.69	10327.3	14810.7	21580.9	6404.52	29883.7	1690.09	9681.66	16861.2	949.658	903.492	256.969	1139.4	715.297	574.621	470.061	128.979	0	0	0	479.125	85.5016	0	0		NA	39319.5	0.317695	0.417483	<0.001	<0.001	0.0152725
4.46_327.2227m/z	4.46043	327.223	47435.4	50636.1	47741.8	45375	37005.3	44191.2	45360.6	49481.4	46157.7	47449.8	44994.4	56712.9	81164	54141.5	40791.8	38901.8	48542.7	58276.7	63333.9	44319.9	46966.6	53831.1	51011.2	49595.8	44520.7	45068.4	71044.8	46522.6	53848.8	50794	54498.2	60261.4	44688.2	51075.6		NA	81164	0.321643	-0.151236	0.75253	0.0826455	0.977187
1.64_460.1104m/z	1.63637	460.11	17708.6	21004.1	16437.7	23248.2	20783.4	23651.7	11879.3	20111.7	22034	23265.5	20537.6	26515.6	33627.2	19426.2	37182.7	30545.8	10992.7	21995.5	29934.7	6487.43	4812.97	4107.72	7713.25	10975.2	6327.37	5588.62	554.631	389.013	792.824	1297.34	3827.4	4534.6	1616.84	967.635		NA	37182.7	0.325315	-0.256715	<0.001	0.00865062	<0.001
5.34_351.0132m/z	5.33795	351.013	12127.6	15673.3	11267.4	13434.4	9206.64	8361.17	9772.78	9584.1	12460	14038.1	10170.2	13074.9	13723.3	17473.3	15029.7	12335.8	11971.7	10880.1	11290.4	18477.8	13065.3	15341	9272.93	14695	11212.1	12464.8	17631.4	10929.1	14291.1	12562.7	10115.6	14583.6	13444.8	10482.7		NA	18477.8	0.326337	-0.13821	0.514148	0.565548	0.693573
5.39_575.0421m/z	5.39275	575.042	31439.7	25254.7	29788.9	24353	25082.6	28191.4	24260.8	30286.5	32613	34277	29185	26057	28198.2	33186.1	26729.6	29330.5	33189.8	29964.2	33097.4	32366.7	29878.8	28073.5	27952.6	34590.9	29488.4	32446.4	32818.5	29586.6	29486.4	33006.8	28940.3	34216.5	30022.3	27078.9		NA	34590.9	0.326337	-0.0825495	0.353736	0.372352	0.705625
0.35_577.0838n	0.35445	558.066	112608	34844.8	97439.8	125791	34466	155255	145797	180782	164078	119799	15258.1	56380	64815.7	100953	38201.1	94374.1	81507.9	65051.1	72879.9	31452.2	142245	129437	76733.9	114462	109904	83127.6	59044.9	75434.2	39354.2	53404.1	57920.4	85403.1	55189.5	30829.5		NA	180782	0.328148	0.49875	0.720684	0.050334	0.989959
2.49_566.1283n	2.4882	547.11	238155	221137	94774.9	98196.1	172744	255793	216015	52087	303308	157223	97346.7	84976.5	81223.6	133006	59431.3	302020	139489	22765.3	117151	191591	195841	287652	212641	242326	268942	345974	178635	317374	181567	94372.6	312827	233447	181455	439513		NA	439513	0.340436	0.429634	0.0155408	0.259733	0.77361
0.80_161.0457m/z	0.798117	161.046	5348.82	5752.43	5365.62	4654.42	3385.34	6105.91	5192.72	6105.73	5256.35	9693.48	4773.82	5616.51	6569.36	4422.31	5145.89	6851.57	7650.61	5488.46	6010.54	8065.09	3084.1	5743.11	7714.58	6411.85	5252.26	4672.9	4273.42	4493.3	13066.1	4809.04	5139.49	5358.04	3218.78	9433.25		NA	13066.1	0.340436	-0.171655	0.995132	0.636545	0.867535
2.30_164.0701m/z	2.30472	164.07	16.3027	0	111.595	99.9179	14.7369	14.8155	34.3034	77.225	246.135	0	0	5.90508	2.61639	79.7933	25.1757	9.08191	76.4334	0	47.192	0	0	56.2607	20.272	0	0.487931	22.2431	0	0	0	0	0	0	0	0		NA	246.135	0.342981	1.0209	0.00301561	0.0436582	0.963228
1.67_349.0579m/z	1.66923	349.058	10552.7	24737.3	5482.54	8901.91	9910.37	6037.45	20864.1	4451.37	5333.93	3993.12	17959.3	1047.74	9201.51	9233.14	4801.07	8645.47	9241.47	0	0	17266	16997.1	12949.7	6906.17	17604.4	20185.4	18424.9	15651.1	11553.4	661.248	19356.9	12171.7	15381.6	15043.9	17855.1		NA	24737.3	0.344404	0.511735	0.245125	0.223345	0.734547
4.82_529.3029m/z	4.8193	529.303	17862.7	17827.5	18620.4	21961.8	3093	13697.8	20864.2	18087.6	18461.8	2099.68	16408.8	7235.17	10545.2	9244.34	4405.75	22409.2	6543.98	11729.6	20301.8	27767.6	18710.6	18840.6	34528.2	19367.4	18476.6	37344.9	16254.7	11288.8	33386.3	19000.7	20149.5	30543.3	39561.3	24215.2		NA	39561.3	0.348164	0.410328	0.00727646	0.303715	0.734547
5.12_615.0613m/z	5.12422	615.061	10941.2	11292.3	13294.4	13290.4	7531.47	10937.1	13048.2	10021.2	12577.6	13086.3	7718.23	10754.5	11551.6	9391.36	5722.77	4268.56	9484.21	10383.1	13341.7	8765.71	9219.36	10274.5	5063.55	10211.5	11069.4	6362.4	5063.15	9260.92	9613	10035.1	9049.34	6812.36	10637.1	11791.9		NA	13341.7	0.348825	0.178204	0.361647	0.540652	0.703208
0.33_388.0194m/z	0.33205	388.019	2358.21	3491.56	2396.69	5204.92	6047.84	6502.62	3496.54	5411.93	4803.46	4036.56	6641.02	7972.31	4695.42	6215.54	3808.42	4503.3	6084.4	6999.85	4170.89	3981.38	3285.68	4980.85	5176.45	6143.69	5390.59	5912.41	5677.76	9548.56	6643.29	5980.9	9071.93	6466.19	6292.4	6010.75		NA	9548.56	0.351441	-0.222594	0.158307	0.0225986	0.940768
2.91_549.0892m/z	2.91282	549.089	86396.1	71544.7	24013.8	36027.9	38487.8	87048.7	127751	13453.5	37471.7	48614.5	20795.9	12287.8	26606.3	26314.1	15416.6	95220.6	76887.4	4130.08	28568.2	78410.5	92381.6	79573.6	105511	172330	87105	143071	29286.8	112955	47832.7	50401.8	115449	55414.4	43496.6	192660		Quercetin.3-6-malonylglucoside	192660	0.351981	0.49173	0.00733468	0.115529	0.946288
5.10_641.0450m/z	5.1023	641.045	12142.1	15789.2	15576.7	17589.2	14481.1	14418.2	9443.08	15691.9	17836.2	12690.4	16010.8	19356.2	16961.3	18928.1	17835.1	16263.9	16289.1	16098.7	15497.1	13044.6	13774.7	12068.3	16403.9	20172.5	11375.5	12867.3	13630.7	17163.4	13294.5	18782.7	18638.2	11771.5	15250	17787.6		NA	20172.5	0.35472	-0.116104	0.68268	0.16548	0.977907
0.32_242.0520m/z	0.321083	242.052	90558.2	41566.6	35666.4	110430	94648.9	70570.2	77272.7	7385.95	70768.1	70507.1	9032.26	2677.39	32430.1	24046.9	33552.1	44674.4	34249.6	0	26733.7	79270.1	66965.7	68910.6	59012.4	45763.9	74991	67270.4	56449.3	29984.5	89391	57966.9	38855.5	53197.8	39035.2	89850.1		NA	110430	0.36006	0.873126	0.352734	0.253782	0.715554
5.38_417.0105m/z	5.38178	417.011	44844.1	46832.7	51903.6	52836.6	38298.2	48240.6	38431	42447	46146.7	58140.3	45925.7	52564	57484.1	42350.9	53453.9	43528.2	47662	52174.8	43723	48085.4	55784.2	43610.6	51682.3	46685.7	42608.6	47914.9	68701.2	47486	58945.9	51742.4	55959	58509	47057	47916.1		NA	68701.2	0.36006	-0.0871341	0.245125	0.0577199	0.940431
1.00_536.1138m/z	1.0009	536.114	74489.3	97923.2	83951.9	100091	61421.5	80985.9	76212	78660.4	100584	69534.1	49507.9	67683.8	88690.4	71509.6	80316.8	84441.6	80015.2	70773.9	79097	92796.6	55788.3	81388	82462.4	69596.2	83029.2	74038.4	59171.8	69356	50717.8	92166.6	51157.9	74841.6	56120.4	90873.1		NA	100584	0.36006	0.122406	0.402622	0.153414	0.978903
4.75_295.2281m/z	4.75353	295.228	97406.1	148200	105322	89121.1	83017.9	115820	98594.2	68803.9	100121	86311.9	76239.1	117938	316895	133888	89011.4	105624	136617	125526	198379	123571	85899.7	78390.2	138354	139704	149141	151650	239635	113441	220287	194927	179724	218203	122705	212087		NA	316895	0.361592	-0.319638	0.0641012	0.0245333	0.861354
4.00_236.0967m/z	4.0003	236.097	44235	45027.5	44511.4	46286.6	41646.2	46249.3	43573.1	47335	48013.7	46063	50611.2	48718.9	45566.5	49564.7	42798.7	44550.4	49778.3	45565	46045.1	44571.4	43863.8	40770.8	48100.6	47668.6	42877	43969.7	47491.4	46647.6	43055.2	45264.7	43233.1	45129.2	42445	48242.8		NA	50611.2	0.363698	-0.0372876	0.381681	0.322922	0.895571
4.42_343.2498m/z	4.4166	343.25	64030.7	105794	91409.4	52641.7	63267.7	62356.4	58120.8	38138.2	61686.5	58823.5	47447.5	88339.5	198165	108185	41933.8	58694.9	101771	123456	152144	99446.1	46669	43704.5	98183.1	72458	111284	80415.1	273238	70029.5	187410	121142	93327.5	162887	68341.3	142322		NA	273238	0.363747	-0.388469	0.255682	0.0405013	0.867669
4.61_319.0090m/z	4.60842	319.009	15642.8	16989.3	19284	15306.7	19431.8	22747.5	16500.7	20786.1	23893.9	12471.5	18228.4	16778	20454.3	20228.4	8094.7	12824.5	17529.8	17601.5	18883.6	23004.5	18433.3	20311.6	16062.6	20748	16255.4	12989.8	15512.1	18841.9	15230.1	22059.8	17925.6	18574.8	22701.8	19140.1		NA	23893.9	0.367201	0.150251	0.632109	0.505454	0.663008
0.54_129.0490m/z	0.537933	129.049	563.916	822.263	448.04	505.468	725.455	827.079	849.08	730.718	665.172	709.17	341.04	621.276	83.7549	631.148	408.723	618.07	999.591	552.19	363.567	524.81	665.629	725.763	560.949	636.729	637.745	542.896	508.721	383.244	504.423	840.6	601.859	322.823	622.725	559.502		NA	999.591	0.367201	0.246652	0.939928	0.182561	0.855373
2.95_319.0832m/z	2.95117	319.083	27211.2	21856.5	12108	14012.5	19472.4	22657.4	34719.2	14255.9	34377.9	29857.4	14120.6	14879.3	13364.7	13855.9	7499.24	32662.8	25082.4	4413.55	11754.1	61941.7	31872.4	43897.6	33040.6	58254	39714.6	56605.9	20269.7	30799.3	29142.9	25292	33879.2	28116.5	23503.3	54978.7		NA	61941.7	0.367201	0.286103	<0.001	0.0466437	0.977907
1.81_301.0938m/z	1.80887	301.094	1075.69	399.158	3352.22	28751.4	0	8009.62	1096.92	1800.7	4439.05	4237.18	3856.18	4452.95	18628.3	16200.8	3247.37	19667	2358.77	4421.01	5813.03	0	0	0	0	0	0	0	0	0	0	0	0	0	0	0		NA	28751.4	0.376299	-0.421782	<0.001	0.244935	0.616367
0.32_371.7886m/z	0.321083	371.789	10491.6	0	0	11645	34776.9	8704.58	6861.68	0	1259.87	47003.1	8257.65	2672	28835.8	46625	48879.2	31375.2	50189.4	0	13244.1	0	1622.36	0	0	970.077	0	3158.27	51718.1	4082.1	16762.8	11982.9	18663.6	11123.6	31546.5	5941.22		NA	51718.1	0.382352	-1.21841	0.67563	0.00478614	0.673767
3.13_577.1577m/z	3.13463	577.158	9517.89	16726.5	12084.7	2470.67	0	2271.07	7541.77	10001.8	8311.02	23698.2	30009.3	21352	15218.9	19627.1	3948.38	24500.8	13447	8388.64	14309.9	3863.02	19165.1	16185.5	11931.9	13659.6	20312.7	23071.8	37303.4	82576.7	34637.3	43199.1	63761.2	47043.9	63135.8	36340.6		NA	82576.7	0.385987	-0.823542	0.103917	0.0490823	0.936331
0.32_195.0509m/z	0.315183	195.051	73492.4	106081	135182	78264.4	45444.3	109734	74475.9	145638	106676	102417	51380.3	63034.2	81173.9	58391.8	58907	104087	73542.6	52707.6	107612	145198	95632.5	132920	114740	113891	131138	100124	81990.5	120872	103640	108787	81220.1	145593	72013.1	162993		NA	162993	0.38658	0.255169	0.0222952	0.214218	0.889582
2.77_349.0573m/z	2.77033	349.057	7350.72	16496.9	7261.17	13417.9	5244.47	8781.05	8641.11	3576.53	5286.4	8677.12	51998.2	7438.94	19508.8	26856.8	12926.5	25554.9	19705.7	2680.82	4145.91	22807.6	14302.4	21607.8	10447.5	21492.2	23850.2	20678	32956.8	38657.3	9974.37	48715.6	42968.4	37557.9	30125.9	72270.2		NA	72270.2	0.38658	-0.753307	0.00132506	0.0531016	0.970429
5.19_331.0068m/z	5.18997	331.007	8681.98	10069.8	11535	8605.1	9636.32	12668.8	10743.1	10813.2	9205.94	5940.84	9706.88	8942.95	9429.88	9231.82	11225.9	10249.5	10152.1	8556.08	8595.35	9739.22	10249.2	10681.8	10012.7	9837.32	5959.25	9196.76	10808.7	8209.21	10015	10211	10724.3	9361.61	11935.4	10476.3		NA	12668.8	0.387642	0.104576	0.895912	0.866968	0.500099
5.38_311.0783m/z	5.37632	311.078	4662.06	5674.77	5873.83	7677.66	6231.22	4523.37	3602.31	3753.26	5389.94	5602.64	6991.88	6212.19	5592.99	5957.98	5525.54	5327.52	5876.08	5729.31	6235.98	5673.17	6100.75	5779.35	4715.67	6784.2	5922.23	5435.32	5453.57	6444.54	3795.12	6301.49	5844.67	3649.56	5996.68	4510.64		NA	7677.66	0.391369	-0.114682	0.88736	0.822336	0.461427
1.41_122.0251m/z	1.41167	122.025	0	0	873.201	5285.21	0	1664.4	0	0	328.497	914.388	506.632	701.948	1285.31	4415.92	0	6280.43	360.394	1243.19	0	0	0	0	0	0	0	0	0	0	0	0	0	0	0	0		NA	6280.43	0.391369	-0.550645	<0.001	0.31086	0.663008
5.46_419.0219m/z	5.45567	419.022	35205	32485.3	37747.5	27923	23222.2	30743.3	32681.3	29413	38310.4	41359.2	39791.1	38495	35269.4	34292.5	28076.9	30202.8	31592.5	36247.5	37496.6	36123.4	26309.1	32587.5	26407.5	30041.8	32421.5	30252	35324.7	40980.6	32183.8	34148.8	39944	35652.9	33157.7	40610.8		NA	41359.2	0.396993	-0.0985812	0.981114	0.0177023	0.83024
5.38_597.0710m/z	5.37632	597.071	8251.78	10606.4	10583	10357.6	5439.16	3748.74	5721.63	9954.15	6314.61	12707.7	7749.98	8773.04	11134.7	8956.05	9882.94	8455.25	9293.98	9304.94	7239.68	6721.79	6191.04	6563.95	9863.5	7285.33	8600.28	5422.25	7541.34	10310.5	8688.34	9191.43	11341.2	10477.7	7479.86	3934.76		NA	12707.7	0.396993	-0.170225	0.674773	0.183709	0.95378
5.14_615.0482m/z	5.14065	615.048	17803	24339.4	18428	11954.7	11580.6	23912.9	24691.5	20997.4	22906.9	22690.1	27681.3	18945.4	22833.7	21983.1	17656.6	25399.2	22175.5	31391.9	18838.7	19956.8	24504.3	18640.1	24246.3	22174.5	30849.2	24287	21909.4	23537.4	23052.4	27392.1	22465.2	28743.5	22407.7	29640.1		NA	31391.9	0.399263	-0.15699	0.189578	0.220999	0.841999
4.57_341.0134m/z	4.57005	341.013	12435.5	10105.6	5510.48	8273.94	4614.01	14794.5	13380.6	5548.65	8059.27	1831.04	9755.63	4440.22	1269.7	8007.31	13496.1	2296.39	6324.4	10084.3	11607.2	14053.7	9596.7	5972.26	13673.6	1900.14	16135	899.403	7353.78	15574	12502.7	3531.93	8643.71	5448.33	5462.43	15053.5		NA	16135	0.405459	0.285119	0.914218	0.800054	0.6529
5.01_437.0190m/z	5.00613	437.019	3823.07	5863.24	3127.86	6319.92	4170.05	4864.67	5535.74	5633.42	2964.52	9800.98	10566.6	5193.42	10532.6	8555.13	5860.91	1260.8	8025.42	8861.86	4791.79	8787.12	5208.92	4500.43	3670.15	5739.72	6194.95	6607.88	5226.39	6113.53	5478.94	11308.5	6907.1	8833.98	6388.86	10018.3		NA	11308.5	0.406105	-0.446392	0.540552	0.135803	0.953996
5.31_531.0375m/z	5.30507	531.037	5385.63	5465.84	2726.46	8763.54	7766.55	8414.75	12396.3	9926.5	9056.71	10702.2	10736.2	11955	11555.4	6824.14	5863.77	10548.2	8148	11823	8060.53	9042.79	9694.35	8311.01	7311.18	8003.67	4736.31	12586.8	8578.71	5305.92	8214.7	4215.61	8364.12	5979.03	9688.09	7353.88		NA	12586.8	0.406292	-0.214141	0.67505	0.732439	0.519667
4.68_379.0775m/z	4.67967	379.077	19259.6	18111.1	15367.2	13737.3	18802.1	15360.2	19388.8	14889.3	19221.7	18026.2	16519.6	12597.3	14378.5	14590.7	18625.8	17905.3	14809.1	14626.1	13896	14979	13452.2	14489.4	15254.6	14241.9	17555.6	16992.3	19039.2	14950.9	16271	14212.9	13342.1	18468	14701.1	19183.9		NA	19388.8	0.406292	0.0935127	0.740492	0.761155	0.584125
5.48_469.0257m/z	5.4831	469.026	110701	81049	96626.9	116222	95952.1	97221.5	106135	106299	95180.9	111553	125440	99038.6	118093	112956	110249	85691.5	110426	96947	115968	105373	103464	99349.6	102644	108554	97378	99804.1	110457	105202	111407	100899	96163.2	110431	108979	98220.6		NA	125440	0.407848	-0.0768667	0.953467	0.224812	0.841999
5.14_459.0252m/z	5.13517	459.025	52000.4	46909.9	49335.1	60745	36485.5	51672.8	51906.1	48591.5	52928.5	44429.7	44638.1	43888.9	40800.4	47977	41138	46742.6	47290.7	53522.8	49005	42809.4	47601.5	50943.6	40220.8	47425.9	49002.8	42075.4	43523.9	42675.3	52303.8	46398.8	44854.4	45924.8	60727.7	50191.1		NA	60745	0.409642	0.0858916	0.854241	0.764981	0.54621
4.66_429.0160m/z	4.65775	429.016	8390.54	8094.07	2317.86	8414.36	5438.46	9342.87	12167.6	11812.3	11649.5	6884.01	13444.4	14205.3	14120.9	9811.71	10441.4	10777.8	10123.6	8708.38	9316.41	11549.2	12196.6	12099.1	9584.98	6579.44	14092.5	13886.8	13718	10801.3	6867.71	4001.56	5462.8	14418.6	7330.29	14164.5		NA	14418.6	0.410725	-0.223308	0.838306	0.839591	0.482972
4.86_267.1984m/z	4.86313	267.198	2302.55	3785.53	4110.03	3728.88	2117.96	2169.11	4661.45	2395.94	3963.69	2526.93	1375.42	1169.37	2631.24	2650.78	1593.73	923.172	0	3215.74	2193.86	2714.99	4777.7	3267.17	3777.17	3300.71	1706.94	2558.06	5695.8	4200.67	4150.31	2488.26	4037.98	1062.36	2055.75	4116.86		NA	5695.8	0.412427	0.574911	0.456688	0.365865	0.693573
2.12_387.1143m/z	2.12387	387.114	51124.4	57426.4	45546.8	55435.7	70285.9	67982.9	38027.3	56165.2	61467.2	57187.9	58205.3	60926	75981.4	55033.2	99587	79200.2	38647.1	64096.5	74313.1	18170	13568.5	16867.1	16737.9	19544.8	15107.9	15526.7	12934.9	11906.4	6953.25	8037.37	13363.5	14849.6	8795.79	13689.2		NA	99587	0.412492	-0.170175	<0.001	0.492139	0.0387807
0.34_732.6272m/z	0.337533	732.627	4308.09	13780.2	16543.5	5231.75	5411.34	14071	7938.21	22031.2	10318.6	8446.27	12266.4	22203.2	8825.2	8790.86	16323.7	15624.5	11563.4	26434.6	16150.6	7368.95	9036.94	7448.32	12396.7	18612.2	14669.7	16348.5	6291.63	19344.4	18856.1	6949.36	13444.1	14968.6	10807.8	11428		NA	26434.6	0.412492	-0.28104	0.97027	0.406313	0.77361
1.03_331.0683m/z	1.02828	331.068	0	861.951	4396.72	2404.15	0	3756.01	0	1764.06	3330.48	4235.76	2297.8	4927.91	3482.76	14175.4	3714.73	26941.5	0	1423.75	5032.02	0	1559.6	23168.4	7213.42	3363.3	6732.51	4741.22	2543.04	50479.9	4047.25	3442.96	11232.4	5928.4	5081.84	15736.2		NA	50479.9	0.412492	-1.28363	0.341465	0.170946	0.940431
5.33_597.0602m/z	5.33247	597.06	11641.3	16884.6	17936.1	13585.9	15530.2	14048.4	13807.5	17851.6	17321.1	14083.4	11494.9	13154.2	13958	13294.5	16919.7	11441.1	12484.8	16429.2	15811.6	9643.74	11579.4	9342.6	13950.5	15442.6	13357.2	17533	15454.7	8649.42	10289.3	19106	10206.4	14393.4	15674.7	15865.4		NA	19106	0.412726	0.102014	0.370516	0.790955	0.77361
4.37_333.0207m/z	4.37013	333.021	13711.9	13446.4	13865.2	11063.2	9028.79	12192.3	11845.4	14665.9	11934.5	11124.7	10016	10100	12202.9	8269.84	13427.1	5645.62	15197.1	11028.2	11919.6	11388.4	9741.29	11414.1	17757	17968.6	12804	14794.1	12578.1	16560.1	15603.2	12891.7	11518.8	13365.2	9360.22	8595.2		NA	17968.6	0.413003	0.130943	0.382899	0.311016	0.940768
2.97_333.1576m/z	2.9731	333.158	7318.84	6752.35	7032.97	7565.31	6773.88	7227.96	3951.71	5914.3	5731.36	8401.16	8284.54	7133	8418.61	4433.22	8010.39	6227.13	10083.4	6061.15	8975.45	8173.1	7744.29	6338.3	8541.54	5258.92	6568.94	7568.19	8921.48	7751.18	7436.61	4267.52	6973.01	4980.61	8219.09	8495.41		NA	10083.4	0.414273	-0.160677	0.939928	0.574176	0.745602
4.45_547.0292m/z	4.44948	547.029	7361.59	7609.84	8919.38	9043.69	7677.98	7953.57	9787.81	7782.63	9606.91	8588.18	8064.32	7161.35	5476.05	9079.51	6284.7	8602.2	8031.31	8699.87	6997.97	7867.8	6533.31	8790.99	7621.45	9829.77	8136.07	6989.49	9217.37	10259.7	7105.49	8410.78	7791.86	10148	10533.7	8900.22		NA	10533.7	0.414608	0.0890951	0.498276	0.984379	0.355479
5.46_595.0413m/z	5.45567	595.041	8695.14	8215.43	21401.3	13239	8733.88	16404.6	12179.5	11336.7	20070.5	16857.3	12785.4	14917.2	16512.6	19634.5	19271.7	16249.8	15061	9760.64	17026.3	18183.4	15363.4	14012.5	19899.1	14652.5	13775.6	11590.9	20876.5	14514.2	18108.8	18222.1	14151.3	14262.1	11492.3	16218.5		NA	21401.3	0.414608	-0.167927	0.55795	0.31421	0.783064
4.48_577.0009m/z	4.47688	577.001	17304.4	14111.9	15322	18927	18563.7	17610.8	16458.3	16273.6	15376.9	18883.5	17152.4	22260.9	15607.5	16099.7	18012.7	17421.7	17685.9	17402.1	17593.3	18543.2	16722.4	21122	14210.1	15572.7	14260.1	15594.9	19030.2	19035.6	17256	13701.4	14317.1	18930.1	15707.9	16204.4		NA	22260.9	0.414608	-0.0668039	0.614556	0.522939	0.881755
4.16_454.2420n	4.1564	499.24	146307	147020	142154	138390	139920	130195	143843	140222	141720	142653	149011	149538	146707	143169	140585	132058	155597	150140	141999	136382	140620	147395	140147	142255	143236	135740	159770	152059	150914	143694	150111	141295	140876	153679		NA	159770	0.418804	-0.0283711	0.599666	0.0250369	0.77361
4.43_367.1654m/z	4.42757	367.165	5119.65	5207.37	5067.93	4655.47	5865.91	6785.22	3429.6	4433.74	5001.51	5872.08	5387.4	5275.87	5022.99	5449.18	5509.2	5769.72	5563.13	5486.04	5866.07	4313.43	3484.41	4955.39	4786.17	5675.09	4530.31	4344.24	6506.17	5606.25	5576.55	6916.16	3506.19	5191.69	3684.4	5207.01		NA	6916.16	0.418804	-0.0864617	0.44243	0.184067	0.973715
4.83_240.6592n	4.83027	540.33	85246.9	174478	191386	190920	56472.4	123056	48421.9	265566	275362	23420.8	31150.5	96640.3	151539	130419	62832.7	112146	158138	85898.8	146865	146470	163780	175206	122429	180911	120367	111567	70996.7	114616	71302.5	125683	94306.7	89070.4	43872.6	129808		NA	275362	0.418804	0.450545	0.909885	0.0571367	0.978903
5.48_255.0289m/z	5.47763	255.029	11420.3	10770.9	10377.6	12106.3	8714.46	10872	9642.48	8994.54	10711.1	10101.2	10422.7	13042.4	11582.1	11561.8	10333	8467.26	13686.9	12207.9	12391.4	10463.1	13116.5	10166.4	8130.68	13811.8	12754.9	10564.7	10891.5	10025.4	10494.5	11970.8	10761.1	9418.87	9802.34	10799.8		NA	13811.8	0.42204	-0.0899206	0.970288	0.803811	0.612626
1.92_323.1363m/z	1.92395	323.136	7658.36	8405.16	8615.3	6457.02	2516.92	9540.21	5743.62	5757.11	10615.6	5572.28	3504.24	6186.38	4561.24	5151.27	4421.03	6448.4	5081.85	5690.43	7750.38	9121.36	6510.4	8372.77	6001.54	5736.4	9795.42	6951.49	7563.39	6670.52	3508.99	7347.3	6514.35	8459.48	3442.53	6366.93		NA	10615.6	0.422047	0.288728	0.647577	0.137573	0.977907
5.42_465.3072m/z	5.42278	465.307	22500.1	24147.2	25729.5	28264.2	17496.1	25780.2	29843	29560.3	23789.8	29898.1	25277.8	31256	28960.8	23824.7	28205	26600.7	25571.2	27442.2	27417	25775.7	25741.4	29750.7	30159	25706.5	26378.4	29019.6	25010.9	25082.5	26622.8	23629.1	21655.4	27425.1	22154.4	27981.8		NA	31256	0.422449	-0.0839853	0.946189	0.925055	0.308533
2.68_367.0686m/z	2.68002	367.069	950.531	1217.03	6191.74	19194	0	9178.13	0	788.246	3608.72	2535.22	1250.37	5645.38	696.136	21177.4	1703.02	34734.5	3191.97	4876.62	3504.29	3514.4	1072.39	17381.3	2012.15	7645.16	3560.83	2163.2	6782.05	54864.6	3589.71	2522.06	8141.05	5549.9	4471.59	2997.63		NA	54864.6	0.422449	-0.551367	0.36484	0.206218	0.77361
4.60_562.3151m/z	4.59745	562.315	20619.8	12879.4	16772.4	22653.2	13303.3	17307.3	14914.3	11495.5	21756	5954.36	15125.8	16220.7	25292.9	12657.6	12635.8	18741.4	13201.4	9275.24	11393.2	28843.9	16327.7	22660.2	18897.6	25081.7	25757.7	26074.3	12966.4	18608.3	25884.4	14136.7	18120.2	29692.4	13227.8	29911.5		NA	29911.5	0.422449	0.182078	0.0155374	0.197494	0.973745
4.30_729.2573m/z	4.30437	729.257	5598.34	13267.1	3839.53	7151.86	0	16149.4	972.912	645.76	28627.9	382.036	1873.28	2545.48	0	1737.09	0	20992.8	1052.27	0	697.305	53552.7	11348	54527.3	15711	19765.2	14036.2	19922.9	11442.8	7473.7	6633.56	0	6221.83	6719.07	13207.2	19114.9		NA	54527.3	0.422449	1.0625	0.108137	0.146006	0.976153
0.37_844.1337m/z	0.373517	844.134	10534.1	20956.2	19207	14114.4	10013.8	12292	8536.48	20320.6	15899.4	13526	20847.2	16358.9	16028	16968.7	19848.2	13899.7	19981.7	14528.6	17416	2354.54	11250.4	10862	7351.73	14635.3	10508.1	8969.88	11311.7	5471.8	4945.83	17214.5	12789	8137.92	10977.1	7213.78		NA	20956.2	0.428542	-0.145073	0.00164811	0.567375	0.94603
2.16_710.1970m/z	2.16223	710.197	0	0	2240.35	1415.87	0	33235.5	0	2541.7	42003.9	813.823	609.986	1073.05	0	0	0	0	0	0	0	0	0	0	0	0	0	0	0	0	0	0	0	0	0	0		NA	42003.9	0.428715	3.59016	0.0183331	0.337397	0.693573
4.55_271.1928m/z	4.5536	271.193	12759	8632	11463.2	12791.7	8934.3	10503.8	9379.62	10966.4	11011.5	10056.6	12289.9	8257.27	9263.59	11209.8	7655.31	7599.74	10445.5	9207.68	10898.7	7900.12	10390.6	12824.8	10793.7	10300.2	7548.27	8986.86	12199.5	8474.39	9750.99	10194.4	10961.4	10105	11985.6	12142		NA	12824.8	0.429726	0.100782	0.919211	0.898923	0.52634
1.93_293.1257m/z	1.92943	293.126	10394.2	9522.72	9926.48	12067.9	2683.38	13157.7	7633.56	7933.65	11135.3	10418.9	14302.8	13269.6	12507.3	10019.9	6307.6	16207	8210.24	13296.1	13483.9	17164.1	6304.85	16347.7	16162.7	11689.5	10999.1	10525.9	8040.91	16797.1	18926.8	12152.8	13327.6	14036.4	7301.16	22100.7		NA	22100.7	0.429726	-0.229304	0.268332	0.353912	0.872622
5.12_653.0523m/z	5.11872	653.052	58185.7	54185.4	58029.3	58107.8	56645.5	63105.8	52809.4	61719.2	51191.8	64545.3	46059.5	57446.5	47983	52176.8	57403.8	50342.2	55004.2	57220.9	52531.3	49425.2	54995.2	50882.4	56241.8	55877.3	52627.5	49881	51859.4	60287.4	58229.5	54128.6	57337	56287.2	47341	53817.8		NA	64545.3	0.434698	0.0546548	0.599666	0.775429	0.577918
5.14_305.0291m/z	5.13517	305.029	9756	10853.7	9276.41	10107.5	8704.94	8797.95	9172.68	7946.47	8484.65	12611.4	8425.29	9144.88	9944.31	10802.2	9637.23	9091.7	10899.8	9487.14	9285.31	7729	8901.9	10445.8	10907.6	11695.5	7763.48	8967.53	12425.2	11196	12183.2	10550.5	10036.1	7571	11116.8	10391.3		NA	12611.4	0.436943	-0.0730315	0.588913	0.151479	0.909447
5.37_483.0341m/z	5.37083	483.034	18260.6	20927.7	16819.1	17975.5	14275.7	17601	15676.9	19806.3	11543.7	19082.4	23037.9	19136.7	13819.6	24554.4	17214.2	15286.6	26090.9	20610.1	15904.7	15597.1	16062.7	24075.2	24862.7	24355.7	17172.2	18231.3	23051.2	17656.5	22824.3	20763.3	17525.7	13601.2	17415.3	13555.2		NA	26090.9	0.44012	-0.136598	0.762972	0.814339	0.612626
2.74_432.3902m/z	2.73745	432.39	31047.3	0	0	0	0	2024.16	0	33891.7	2282.77	19908.3	0	0	7026.47	2558.23	9903.97	2471.34	3792.34	4804.14	5497.5	0	0	0	0	0	0	0	0	0	0	0	0	0	0	0		NA	33891.7	0.44126	0.318346	<0.001	0.34709	0.699073
5.01_487.0238m/z	5.00613	487.024	10554.5	12120.1	8519.4	8536.07	2337.63	10519.2	10123.3	8518.97	2753.89	10965.3	8647.99	13607.8	9782.86	10834.6	11143.6	8795.5	8288.16	9995.64	8163.3	8847.82	11565.7	12761.7	11272.4	7801.33	13870	8641.46	5158.52	10514.4	9902.06	8970.9	11244.3	9443.86	6868.28	8128.41		NA	13870	0.444751	-0.198219	0.693839	0.721866	0.427969
4.22_413.1263m/z	4.22215	413.126	4537.35	3975.93	3081.28	3692.52	6922.51	1523.89	1977.77	15654.5	3491.08	5929.62	4211.15	5916.55	18817.9	4771.45	16804.7	3274.71	3931.32	5433.31	4200.95	1727.37	5030.64	6068.91	2223.67	4830.29	2978.02	1260.99	5793.95	5998.55	1199.27	4448.29	11417.1	4818.39	2722.11	2761.55		NA	18817.9	0.447172	-0.385611	0.375159	0.254325	0.966428
5.29_349.0198m/z	5.29412	349.02	23039.2	19593.9	19538.5	27047.9	22087.3	23809.4	26518.6	20477.3	21048.5	22903	25616	25366	27533.6	28702.5	24124.7	19857.3	25559	21267.1	22830.5	21217.9	25310.8	24430.4	25737.9	28925	19419.8	23900.3	22920.1	24840.2	25633.3	28469.1	21936	24977.2	22472.7	20934.9		NA	28925	0.449616	-0.0768256	0.771904	0.535674	0.783064
4.31_861.1105m/z	4.30985	861.11	17547.8	7848.02	13972.7	8341.27	7440.89	9829.18	17400.9	8868.78	9593.85	12993.6	16625.2	18210	10621.9	14877.8	15885.5	10640.9	15998.8	7418.36	11364.8	10415.3	14849.1	18327	10327.3	16490.7	17053.6	13213.8	25284.4	16860.6	6448.85	18203.2	14136.4	8153.29	10050.5	13750		NA	25284.4	0.451718	-0.183652	0.546578	0.726475	0.718446
3.55_282.1152m/z	3.55378	282.115	0	0	1058.34	0	0	0	0	0	0	0	154.771	396.251	36386	0	1419.91	0	0	0	0	0	1046.94	1125.18	0	0	350.545	0	1084.03	0	0	0	20216.8	0	717.422	2806.64		NA	36386	0.452618	-3.48488	0.50002	0.410827	0.940768
4.35_489.2716m/z	4.3537	489.272	26279.1	34578.8	28229.2	44713.2	24892.4	15864.4	14784.1	24784	22034.4	23346.1	41228.1	30597.2	27712.9	34992.3	70498.7	32957.3	23953.5	22717.4	24557.3	31132.7	19747.2	30376.8	26108.8	20670.9	26346.9	29094.3	19675.4	50038.9	27793.7	54033.2	26226.4	26113.1	32790.5	42995.2		NA	70498.7	0.452618	-0.236955	0.845605	0.133616	0.981835
0.70_130.0006m/z	0.70495	130.001	6590.18	5908.72	7361.54	6828.45	6967.42	6459.95	7507.83	7218.09	6079.48	4520.04	6949.12	6249.66	5958.87	7100.53	5988.69	6425.46	6600.99	6433.9	7077.05	8563.69	7960.5	6185.75	6471.04	6957.23	7424.78	6726.19	7193.27	7522.95	7544.49	6339.45	6577.08	6887.62	6717.19	6626.04		NA	8563.69	0.461139	0.0669956	0.159571	0.330012	0.909447
4.69_529.0694m/z	4.69062	529.069	14035.8	9986.82	10760.1	11361.3	13621.3	13983.1	11838.2	11368.6	9674.03	12844.8	7429.33	13345.5	9450.79	9149.77	9377.05	6865.66	11225.5	14356.4	11882.3	7875.84	11792.7	12732	11125.6	12833.9	10530.4	10312.2	10314.8	11817.3	15641.6	11714.5	10948.1	12023.5	9242.72	9869.25		NA	15641.6	0.46188	0.111968	0.926818	0.626461	0.707886
2.73_681.1334m/z	2.72648	681.133	46475.5	29218.1	28302	16705.1	9667.65	67993.3	31824.5	19703.8	68610.6	20026.7	6537.21	22435.4	22785.3	9415.53	18379.5	54059	30210.6	12330.2	36185.5	197148	77990.8	144695	110786	110346	75525.7	139667	135541	120916	91273	80521.9	152836	116887	125836	162037		NA	197148	0.46188	0.420675	<0.001	0.462833	0.715554
0.34_601.1362m/z	0.337533	601.136	56195.6	78494.1	89356	56006.5	65088.3	58031.4	52343.3	122027	96570.1	54335.6	71704.1	64818.1	54438.3	48194.9	77963	50272.2	48693	82722.4	66490.4	72973.7	65345.4	101210	81908.6	86435.5	98684.7	60497	48053	78553.6	50173.9	75001.1	64921.1	81840.1	51761.5	62268.9		NA	122027	0.462017	0.189632	0.67764	0.0661845	0.940768
0.33_731.0332m/z	0.33205	731.033	9950.6	5275.28	7334.77	8493.1	1089.5	11588.8	10986.6	5557.77	6318.33	3192.78	4643.02	9820.64	3286.49	3842.61	1054.23	6042.53	3398.52	8390.91	3819.75	10208.6	8077.93	9454.07	9927.04	11404	8696.51	10633	2750.63	4874.79	9126.73	4633.24	4685.72	4927.99	4765.93	3406.97		NA	11588.8	0.463348	0.443436	0.410167	0.0175464	0.841999
0.37_956.0810m/z	0.368033	956.081	14633.1	17989.4	10372.3	11913.9	11131	7177.66	9760.85	9022.93	13560.2	12071.9	1186.63	3760.36	7948.61	11743.5	9301.4	13424	9234.59	0	6868.46	5812.98	14909.3	7465.71	6228.11	7502.34	8679.77	13058.2	9952.15	1880.05	4007.68	7255.29	3794.95	6969.5	7722.1	7840.39		NA	17989.4	0.464912	0.439999	0.854241	0.266945	0.840403
4.52_343.2139m/z	4.52072	343.214	35037.1	31623.9	29284.1	29759.2	31397.5	32144.9	29998.3	35945.9	35792.8	34754.2	27118.1	31166	30869.8	27924.4	29303.4	26758.4	32127.4	32576.4	33618.4	27786.1	27485.8	29231.9	32987.1	33397.7	30013.3	33170.7	37299.5	30933	31618	32281.4	30127.3	34239.3	34161.2	32577.6		NA	37299.5	0.46504	0.0543358	0.843146	0.982157	0.355479
4.67_795.3132m/z	4.67417	795.313	0	0	0	0	0	0	0	0	3070.95	0	0	0	2396.34	0	0	1647.23	1824.27	0	2057.74	10790.7	961.175	4440.81	3700.3	1613.81	9373.47	5101.3	9096.44	2792.51	16095.1	8088.22	7406.6	20834.1	4468.85	22333.6		NA	22333.6	0.46504	-0.842748	<0.001	0.24546	0.861354
4.95_665.0317m/z	4.95083	665.032	21346.4	28097.5	20453.9	24388.6	26061.1	21503.5	19185	26395.3	22161.7	17885.3	24876.4	19945.1	28418.7	22153	16962	18900.1	18490	22753.2	22541.2	19121.9	21469.5	21234.7	23436.6	19037.1	21327.2	15142.2	19189.3	16894	21939.8	23941.9	23888.4	23727.2	23820.2	17289.7		NA	28418.7	0.467055	0.0895881	0.463462	0.787653	0.636996
5.33_217.0213n	5.32698	433.035	57827.4	55434.7	55888.5	52792.2	50162	54630.6	53121.2	47054.1	52676.8	52980.6	48398.6	54578.9	44014.4	50329.6	55375.7	52921.8	59301.2	45204.7	41928.1	45183.1	63863.9	49705.8	46942.1	61715	41857.7	68189.3	46005.5	69622.2	48633.7	54240.8	55832.8	53606.1	63469	49076.3		NA	69622.2	0.468116	0.0536621	0.612503	0.826314	0.790453
4.48_385.0244m/z	4.47688	385.024	7148.09	5123.21	8839.74	8390.07	6029.65	11644.1	14290.6	9566.64	6939.79	10290.8	9427.22	14358.6	9592.23	11113.9	11126.4	8208.71	9841.15	9799.84	6640.27	10307.7	10492.1	10958.4	9465.62	9111.91	10073.3	8054.52	10034.5	11548.4	8112.51	5289.68	14178	6592.1	11322	9991.47		NA	14358.6	0.468286	-0.147446	0.833109	0.642172	0.703208
0.43_243.0008m/z	0.428317	243.001	3663.54	1773.61	3288.26	2752.58	3064.17	3141.1	3248.16	3227.91	3621.13	2618.97	2540.78	3601.01	3244.19	2809.12	2202.6	3351.55	1893.11	2442.54	2266.53	3106.98	3767.82	3740.3	2687.07	3117.81	3137.1	3715.13	3262.74	3758.21	4526.83	3930.67	3664.64	3313.58	3933.33	3588.49		NA	4526.83	0.469395	0.134954	0.006922	0.866968	0.403839
2.74_432.7670m/z	2.73745	432.767	259665	0	0	3548.98	1342.73	3837.5	2699.86	2051.39	4082.45	281042	8442	3982.92	3581.78	1685.11	7403.34	3689.93	4363.29	5626.44	1483.82	0	0	0	0	0	0	0	0	0	0	0	0	0	0	0		NA	281042	0.469395	-0.0421771	<0.001	0.342155	0.693573
5.39_481.0292m/z	5.39275	481.029	14419	11324.6	13374.2	13191.6	12295.4	13756.3	11835.5	10403.2	12064.8	10491.9	13927	9910.51	12107.2	9310.63	11328.5	7427.68	16576.1	13567.8	9070.61	14571.8	14988.8	15626.6	10256.4	12704.5	9168.61	12004.4	15788.5	9709.29	13273.7	18106.8	9810.32	16514.6	13037.5	11342.5		NA	18106.8	0.469395	0.0960557	0.460374	0.738553	0.734547
4.73_313.1239m/z	4.72898	313.124	3093.64	5575.14	5065.76	5657.09	5331.85	4978.92	5461.46	3832.75	5472.08	2973.68	4281.65	3780.18	5750.57	4873.27	5245.93	4144.4	4393.88	4322.62	3695.1	4161.09	5619.23	4690.13	3884.71	2994.95	5902.05	3355.6	3056.23	4280.92	6992.23	4656.19	4485.52	3477.33	6322.37	3252.82		NA	6992.23	0.469395	0.128275	0.771904	0.714987	0.790453
4.89_295.2283m/z	4.89055	295.228	65472	71789.9	63874.9	69556.3	56168.1	69520.7	58425.3	71995.8	63738.7	58370.2	56418.6	59969.4	70057.5	60164.3	52799.1	60029.3	79321.9	54951.9	63635.7	60392.9	65904.2	70874.2	64899.3	69187.5	68453.5	70571.2	61421.6	61816.5	67015.8	70499	69726.4	70190.1	60759.2	72419.3		NA	79321.9	0.469395	0.0636117	0.264485	0.423312	0.796323
5.10_613.0404m/z	5.0968	613.04	10306.1	16335.5	16384.6	16177.5	16997.4	14221.5	12073.7	15182.3	9560.29	8949.18	12103.6	12035.8	12130.5	13918	13337.6	12422.2	14711.5	11818.3	12791	13475.8	8453.73	16271.1	17768.3	15477.9	15377.4	15519	14192	13445.7	15380	10240.2	16133.1	11933.2	12304	14325.1		NA	17768.3	0.469395	0.129392	0.648222	0.345485	0.946288
4.97_509.0308m/z	4.9729	509.031	11429.3	8220.58	6438.14	9838.33	6623.29	11173.1	7999.72	9650.07	6224.82	8552.38	9582.43	8410.21	8138.11	7536.29	3763.82	5336.53	6611.61	5535.77	10095.2	6128.68	8698.15	7982.83	7521.7	10177.8	10222.6	9030.92	4863.62	6253	5835.34	6052.89	8993.82	9675.95	9056.09	4346.6		NA	11429.3	0.469395	0.158761	0.860785	0.111111	0.946288
5.20_291.0065m/z	5.19545	291.006	46509.1	48827	55817.2	51183	40429.6	49563.2	55094.6	51568.8	49681.6	50672.4	52789.4	59813.3	53076.8	58026.2	44841.2	51065.1	55073.2	47299.7	56125.6	46655.1	53871.3	46012.7	52268.1	51875.7	50067.6	51633.9	48040	58184.2	53896.9	63644.5	55802.4	50063	49069.4	51393.9		NA	63644.5	0.469395	-0.0589207	0.828918	0.156757	0.98675
5.37_669.0153m/z	5.36535	669.015	1.52901e+06	1.55953e+06	1.41651e+06	1.47267e+06	1.68336e+06	1.44141e+06	1.40375e+06	1.51275e+06	1.50679e+06	1.53793e+06	1.42549e+06	1.52566e+06	1.46085e+06	1.41037e+06	1.39645e+06	1.34741e+06	1.42656e+06	1.51575e+06	1.49909e+06	1.37979e+06	1.46074e+06	1.4447e+06	1.43867e+06	1.50809e+06	1.33568e+06	1.33693e+06	1.58334e+06	1.52644e+06	1.5125e+06	1.52258e+06	1.46514e+06	1.59437e+06	1.44841e+06	1.56972e+06		NA	1.68336e+06	0.473702	0.0326723	0.964637	0.560454	0.0526381
4.59_329.0097m/z	4.58648	329.01	6560.58	8868.65	6021.05	7509.78	9310.08	4544.25	11006.6	10205.9	7191.36	9911.55	10849.6	7921.98	8121.83	11122.7	8404.77	8639.34	6951.87	8298.62	9273.09	7922.95	6841.29	8875.14	7449.41	14581.6	7841.38	10810.6	9066.34	13025.9	8519.28	11332.4	9147.53	5495.36	6752.61	10303.1		NA	14581.6	0.473702	-0.123076	0.645179	0.571041	0.83024
1.44_447.1158m/z	1.43907	447.116	4585.29	7031.62	8949.21	8787.9	475.953	6891.17	0	4769.11	7134.08	2068.04	725.212	2983.36	0	5117.2	0	7609.88	0	1920.49	533.236	7689.05	5920.11	20039	10845.1	12741.7	11184.1	7728.26	404.933	12659.3	4267.38	2645.17	9084.38	5417.24	1286.3	7693.09		NA	20039	0.473702	0.946993	0.0866754	0.225689	0.886856
5.42_341.2700m/z	5.42278	341.27	18718.3	17294.9	18589.1	17524.3	16248.5	17304.5	17637.2	19309.7	20155.1	21169.7	18258.4	16507.1	19144.7	18454.2	20090	17019.7	21250.9	17810.8	20706.6	18755.8	21084.5	19301.8	16580.5	17518.1	18362.7	17830.8	18314.7	20161	20081.8	20571.1	22450.8	17886.3	18957.8	20503.6		NA	22450.8	0.473702	-0.0514207	0.493124	0.110354	0.944191
5.27_594.3959m/z	5.2667	594.396	22537.5	18115.4	17801.7	16166.2	15782.1	18760.7	20952.5	18521.5	20465	21102.4	10704.3	15534.5	20290.1	18223.1	12310.8	19223.8	17092	14713.4	21089.9	13717.5	18868.6	19800.5	14280.3	20002.8	17869.1	18781.9	20099.9	13843.2	18927.8	19518.9	21094.6	20239.8	15066.6	15793		NA	22537.5	0.477827	0.0983954	0.968391	0.621016	0.734547
4.66_309.2100m/z	4.66322	309.21	45675.4	91542.1	45993.1	33859.1	33951.1	57468.1	50581.5	29666.2	48846.8	44247.3	37770.1	54157.2	122385	58260.4	35204.2	45010	65181.6	63533.7	106695	63165.6	36558.1	39349.1	70651.2	54803.3	76401.4	84840.6	123678	45686.3	161963	103961	97909.2	104593	63269.6	141945		NA	161963	0.479265	-0.262965	0.0302302	0.0360651	0.749365
5.07_583.0450m/z	5.07225	583.045	18470	14807.4	13600.3	19842	16564.2	14386.9	15306.1	19210.7	18155.7	22318	19279.8	22035.6	17192.3	17882.2	12653.7	16506.4	18462.7	23517.4	16239.6	12379.6	18066.7	11354.4	17816.4	16491.9	11891.2	17311.8	19676.6	12236.3	20108.8	20779.2	20906.2	22442.6	19639.2	12917.9		NA	23517.4	0.479265	-0.107935	0.653027	0.105135	0.844697
2.30_479.1234m/z	2.30472	479.123	2603.1	2680.04	0	954.554	1357.5	632.224	2076.74	0	1799.66	1684.94	0	0	0	0	710.31	1451.77	641.04	0	1750.47	3583.33	3004.37	4323.07	5080.53	2528.57	3690.04	4527.66	1896.9	3992.63	693.547	2658.07	5607.36	967.634	1814.11	4832.87		NA	5607.36	0.486692	0.768136	0.00745592	0.319987	0.799086
0.35_1142.7938m/z	0.35445	1142.79	0	4203.3	3966.92	5881.75	0	0	2458.27	0	0	7983.17	0	19375.6	17379.9	11978.9	12003.9	5307.39	5633.55	0	0	0	0	0	1003.22	6789.55	0	0	0	7036.06	6176.99	15200.7	35998.6	13111.8	6773.97	9424		NA	35998.6	0.491187	-1.46846	0.940822	0.0266181	0.749365
5.39_339.0989m/z	5.38727	339.099	3763.59	4815.64	4702.75	6579.83	6397.85	8074.7	5832.09	6717.46	5384.66	4405.62	5416.74	7613.61	6103.63	8576.89	5643.12	9301.5	7073.87	5952.21	6761.35	5795.84	3489.18	6520.95	5454.45	6352.61	5574	6168.95	5668.4	6108.22	4005.81	6691.28	6893.07	5724.36	4436.57	5022.39		NA	9301.5	0.491859	-0.140674	0.431549	0.560454	0.783064
4.50_330.0188n	4.4988	375.017	45259.4	46955.9	67413.9	42165.5	52758.4	55187.1	48324.9	66732.6	54634.9	50882.7	72393.9	58921.1	58694.6	62841.2	50922.3	56269	52129.4	63241.8	52368.5	36650.2	58203	64937.4	57929.4	50852.9	42281.1	66337.5	59359	59671.1	47371.4	68222.5	52336	53585.4	44572.9	35813.8		NA	72393.9	0.493603	-0.0827588	0.640067	0.727799	0.812668
4.43_365.2182m/z	4.42757	365.218	461515	380533	490906	495005	487782	504131	479729	499371	458628	476371	496581	510644	491896	499913	457026	467302	509757	520263	499794	465393	483105	491287	489052	507506	457953	481429	465387	518643	516197	499399	505387	468060	493795	465753		NA	520263	0.493603	-0.041181	0.843146	0.269868	0.89
5.26_501.0376m/z	5.26122	501.038	20139	26183	24355.1	27808.3	21752.5	27584.2	20344.3	17375.5	30019.1	28396.8	16727.9	19324.2	25157	17554.6	22708	18532	15297.3	29944.4	19297.4	23056	27465.2	23965.9	20132.6	22148.5	17640.7	21432.8	22837.8	16668.9	22142	21643.7	23399	15241.4	26194.2	18849.4		NA	30019.1	0.493603	0.117597	0.787217	0.315194	0.940768
5.38_305.0175m/z	5.37632	305.018	15739	9888.62	11854.5	11508.2	12190.4	13806.1	14635.7	15047.2	13146.3	13444.7	11383.4	14509.3	10180	8620.72	13764.8	10740.8	14050.5	11636.4	10743.1	13996.1	12653.2	12622	12262.2	18570.9	13997.1	13785.3	11120.6	11894.9	16069.8	10726.2	12367.5	10973.1	14013	13663.5		NA	18570.9	0.494312	0.0947413	0.514864	0.183262	0.98675
4.33_393.1737m/z	4.32628	393.174	10017.5	6579.79	4782.12	5863.16	5277.14	4794.13	2878.42	5806.24	10226.5	11048.1	7178.3	8634.97	8401.02	7076.73	6856.81	3619.74	8789.24	5213.94	9047.05	5775.17	5943	8076.61	9905.13	7477.62	6106.59	5966.47	2290.1	7572.07	7194.5	4146.75	8415.52	5389.94	3155.13	11587.1		NA	11587.1	0.499077	-0.194245	0.814609	0.940391	0.593494
5.45_721.0468m/z	5.4502	721.047	18115.6	25512.7	26875.3	20211.1	30010.5	19213.7	20999.4	20754	25064.2	19598.3	23773.2	21404	22838.1	22584.3	17559.6	18670.6	17742.4	21401.2	22659.3	21458.2	20792	17592.7	19827.6	16272.1	20788.1	19957.9	25091.3	21667.1	21563	21593.4	19260.6	16787.8	17740.5	19920.8		NA	30010.5	0.499077	0.0982541	0.264014	0.721866	0.64691
3.30_187.0977m/z	3.29905	187.098	130926	132383	133484	126407	134314	128990	124036	138733	125033	143624	136572	132792	135475	129450	132965	125095	143882	131299	127679	126368	132568	127067	124274	136632	125487	128180	135411	123642	140127	133490	133252	144326	137130	146171		NA	146171	0.499077	-0.0257601	0.88736	0.0405597	0.734547
5.05_589.0413m/z	5.05028	589.041	14547.4	13999	13100.5	14670.3	15071.7	15631.8	14958.2	15512.8	17277.7	17772.8	17669.6	12692.1	12756.4	16083.8	11091	13194.8	9955.02	13554.8	14271.6	9884.2	16461.6	13514.9	16285	18054.5	13677.2	14961.4	10742.3	18598.2	17735.4	15907.9	15352.8	17040.4	17743.8	11890.9		NA	18598.2	0.500621	0.0741489	0.68974	0.860574	0.717256
0.54_297.0001m/z	0.5434	297	0	64.3675	110.79	0	0	0	28.3819	8.07182	134.823	103.902	119.264	56.107	101.471	94.4615	0	65.533	139.322	11.6734	0	0	0	159.765	0	0	0	312.207	338.322	0	243.784	0	102.6	129.743	43.6827	91.3846		NA	338.322	0.500621	-0.586151	0.895912	0.131856	0.909447
0.34_1074.2197m/z	0.343317	1074.22	25592	27738	24057.6	24775.7	18632.3	50048.2	23832.1	53903.9	26529.5	46004.5	32689.4	57874.5	19454.8	32410.1	29743.6	24166	31116.6	57048.8	49726.7	25059.1	29607.6	42722.2	29722.7	40174.9	39859.4	26035.2	30971.8	51884.5	43019.1	47305.4	41391.4	26116.8	35653	30277.9		NA	57874.5	0.500621	-0.21826	0.693839	0.254949	0.946288
4.52_289.0104m/z	4.52072	289.01	13289.4	8782.75	12564.2	10012	15411.2	6664.73	12593	9761.16	12355.1	5913.25	13949.5	8132.5	7820.42	6625.84	12841.8	9053.78	10641	10853.3	10602.9	14143.4	9697.45	11688.3	12058.1	14338.7	14734.6	12823.7	7961.09	14379.8	13477.9	7346.42	11550.8	6815.03	11915.3	9837.85		NA	15411.2	0.500657	0.155903	0.502766	0.112704	0.946288
5.04_581.0392m/z	5.04472	581.039	9475.32	8386.73	14522	10069	10298.8	16935.6	3512.17	10621.7	6111.13	17207	12415	13578.6	11679.6	6917.22	13055.9	7166.15	11953.9	15676.4	11560.6	14825.8	15497.3	13013.9	13136.4	10711.3	11073.3	9131.56	15054.2	10287.3	10588.5	11321	12539.7	7732.09	16688.8	5521.74		NA	17207	0.503172	-0.193108	0.708972	0.761155	0.612121
5.48_349.0206m/z	5.47763	349.021	12655.1	10662.6	8628.96	11629.5	7410.87	13440.2	12108.4	11824.6	10932.2	11453.8	8697.21	10514.7	9978.27	11487.6	8500.69	8067.87	10172.3	10795.2	9332.39	7003.09	10312.4	12293.4	12304.6	9835.51	11426.6	11439.2	12365.2	11855.4	5075.79	10471.4	12683.3	11766.7	12883.6	11124.5		NA	13440.2	0.503172	0.108309	0.867712	0.726928	0.847952
5.12_513.0323m/z	5.11872	513.032	14651.7	20828.3	10995.7	10307.9	18910.5	15033.8	17333.8	5265.77	21245.9	19150.1	14909.8	23149.6	15864	19774.7	13476	16233.8	13810.5	21839	16746.6	17439	7942.52	12649	15801	18591	14564.4	17257.8	15599.3	20720.3	19492.4	18856.5	16925.9	16192.9	18412.5	7631.52		NA	23149.6	0.503529	-0.157054	0.953467	0.322922	0.936331
5.32_331.0064m/z	5.31603	331.006	14308.7	14983.7	16863.6	15844.1	12352.7	10872.3	10084.1	11669	9400.5	17732.3	13267.2	12732.9	14446.2	13495.8	12223.2	14332.8	14758.9	14298.2	13960.2	12902.3	15025.5	8440.96	13159.4	16017.6	12132.2	10698.4	12370.7	13436.5	11225.2	13351.6	16781.8	10462	11497.5	12695.6		NA	17732.3	0.503762	-0.0883056	0.528168	0.507164	0.867535
5.06_659.0578m/z	5.05577	659.058	24573.4	27823.7	27312.1	21744.7	19732.2	25124.4	22392.7	25273.4	24373.7	28105.9	26657.9	27692.2	26884.2	21755.8	23082.6	29069.5	23143.3	29660.4	23422.9	25618.6	21665.9	31337.4	24960	22428.6	21746.9	22905.7	28244.2	21378.2	27717.2	27148.4	24546.3	27590.4	22959.4	23856.5		NA	31337.4	0.503762	-0.0671972	0.926818	0.346886	0.960845
2.89_217.1091m/z	2.89088	217.109	6089.55	8679.8	7696.59	6319.85	6745.94	7598.66	4374.53	5562.33	4232.84	6603.17	5660.05	8540.1	12463.8	6907.39	3923.16	5666.1	10385.7	10062.3	7961.7	6626.62	6075.58	6027.71	9054.89	7180.45	4112.46	6425.39	18397.9	2343.24	9588.65	6422.26	8905.94	9979.77	5974.86	6464.03		NA	18397.9	0.50584	-0.205267	0.97027	0.43015	0.981835
0.83_282.0469m/z	0.825517	282.047	5485.24	5023.66	3862.31	3915.85	6495.57	3892.2	4707.79	4766.17	2542.88	3503.58	3285.22	4855.5	4735.66	3802.78	4926.52	3673.74	4013.5	2625.11	3221.85	3807.04	4593.2	4992.27	4427.65	4312.09	6067.11	3704.32	4333.01	2358.55	2873.03	2777.41	1697.76	3183.67	3078.56	2296.4		NA	6495.57	0.506765	0.157007	0.195448	0.00410617	0.378468
4.69_579.0637m/z	4.69062	579.064	42379	40581.5	57249.5	39821.5	36729.9	30803.6	41374.2	32351.9	38195.6	39176.5	39142.2	35217.4	33601.2	31834.3	28500	40022.3	33622.4	38196.8	41579.2	37450.7	38649.5	41449	38281.5	43078.3	44033.6	35983.2	37499.3	46397.3	37244	43857.8	42000.8	42204	37718.6	46461.7		NA	57249.5	0.506765	0.101458	0.239366	0.69144	0.615071
4.76_417.0117m/z	4.75902	417.012	6597.07	5604.79	10169	2332.14	9893.14	8325.73	1926.98	10380.8	11476.2	5621.97	10580.2	10972.5	7140.9	11921.9	3950.96	9532.08	11072.8	13629.7	9424.78	7350	3598.71	10295.7	7555.29	7314.67	8494.67	7967.02	7292.17	11047.1	6035.71	9103.36	10758	4167.55	10852.5	7793.15		NA	13629.7	0.508545	-0.236022	0.981114	0.345997	0.867535
4.61_397.0213m/z	4.60842	397.021	16470.9	15772.3	15866	11626.1	10188.7	16568.7	9173.18	13695.6	12899.1	12778.8	12212.2	17952.5	10375.7	13778.8	19331.9	17651.1	18437	16977.2	14686.3	10634.6	16017.5	12816.2	12995.1	9533.12	16091.3	20932.5	14625.6	20652.2	13509.9	12753.5	12132.4	16400.8	6928.47	19896.1		NA	20932.5	0.511555	-0.126616	0.882972	0.624362	0.896858
4.62_409.0223m/z	4.62485	409.022	5042.7	3938.67	6521.84	6940.39	2315.53	8206.18	7612.7	1912.41	4438.77	4240.05	8617.94	4923.65	11650.3	11373.3	5063.34	4813.32	4686.75	12874.3	3128.67	9898.82	1862.58	5007.59	2876.54	2564.65	3700.77	5529.68	12399.6	9356.93	2947.02	6471.91	2883.27	2679.29	6813.8	3760.23		NA	12874.3	0.511555	-0.3139	0.556618	0.32053	0.978903
4.91_299.0958m/z	4.91247	299.096	8673.53	7504.43	8545.74	2060.51	0	0	7025.54	7433.11	5475.9	6407.09	2559.73	5567.16	2979.09	5662.46	3906.96	6430.8	7389.66	5107.45	7355.19	3641.83	5411.23	8462.73	3578.17	6570.74	7600.41	6996.58	6277.41	1881.94	5370.84	1669.6	3007.42	1329.8	7285.29	8188.38		NA	8673.53	0.511673	-0.0276598	0.590896	0.505454	0.615071
0.41_112.0057m/z	0.4064	112.006	542.854	396.994	232.284	637.626	46.8212	1023.41	193.681	297.766	377.161	176.6	239.894	120.976	197.431	538.08	236.443	153.032	412.834	230.835	52.973	556.786	465.753	252.315	292.757	469.61	4.78395	281.518	228.476	398.497	224.158	162.337	61.3005	715.465	414.854	887.588		NA	1023.41	0.512829	0.568461	0.981114	0.908971	0.730765
4.27_166.0510m/z	4.27148	166.051	1331.72	1190.51	533.903	1912.98	2691.26	1013.66	2269.27	622.298	1450.41	636.71	1833.08	700.088	1583.08	894.109	695.001	0	497.052	1011.86	1552.37	695.689	780.351	968.231	1688.07	1794.88	2045.17	668.665	963.779	2415.47	1534.65	1275.55	744.551	1036.41	754.31	601.434		NA	2691.26	0.513046	0.430474	0.674908	0.43882	0.77361
5.49_339.1246m/z	5.48858	339.125	10117.8	6350.4	6050.81	8668.61	6707.43	8887.88	9831.38	11315.9	9576.9	9584.22	6726.56	7827.01	5624.78	8267.5	10094.4	7081.44	7993.73	6868.01	5441.85	7526.09	8230.16	9498.47	8543.81	7846.84	6843.64	5290.85	8682.89	5820.65	6489.21	7764.21	6610.34	9454.82	8279.22	7458.04		NA	11315.9	0.514286	0.131472	0.749074	0.503684	0.837066
4.92_257.1776m/z	4.91795	257.178	7614.04	8809.81	7055.56	8889.34	6076.59	7959.97	6213.95	7323.59	8081.27	8619.7	7562.53	7807.36	5667.68	7134.41	6633.27	6706.88	5732.6	7795.68	6010.79	5423.05	5998.67	7417.3	7681.18	8041.93	6153.5	6155.93	7967.55	7901.26	7049.63	6677.3	7464.84	9065.7	6693.56	6582.19		NA	9065.7	0.518132	0.0814404	0.83746	0.992762	0.451663
5.49_501.0401m/z	5.48858	501.04	14261.2	13949.1	13875.7	11024.2	9898.82	14028.6	12978	17732	11769.3	9940.82	8495.78	9024.35	17275	11446.1	9697.34	15926.1	14646.5	12009.4	10668.8	8062.56	13310.5	17997.8	12430.5	14707.1	15456.4	10031.3	16045	12913.8	13665.2	9304.87	16806.4	16459.1	9576.39	12191.6		NA	17997.8	0.51986	0.108601	0.762482	0.702935	0.799086
0.33_758.0481m/z	0.33205	758.048	12920.7	2221.85	2761.05	11699.9	2425.17	5732.54	9938.05	0	1170.72	9002.5	0	1504.94	1051.07	1273.69	1626.97	5106.68	0	0	2796.11	2486.33	4801.72	2381.39	4015.94	4301.69	2912.46	2629.79	2298	88.8598	0	1545.04	0	2775.52	3229.03	1790.92		NA	12920.7	0.519983	0.887161	0.909885	0.127952	0.953996
1.40_460.1109m/z	1.39523	460.111	13213.3	17100	11366.1	15773.8	17634.7	13696.9	9719.42	13704.3	17240.8	15237.3	13104.2	15576.5	21780.8	14023.4	26341.5	20778.7	8089.36	19541.2	19433.1	3499.49	4353.18	3086.8	4069.92	6106.93	6498.98	3668.43	0	0	0	0	0	1212.51	404.989	948.038		NA	26341.5	0.520583	-0.189865	<0.001	0.00126342	0.00139652
2.76_531.0325m/z	2.75937	531.032	209212	182965	186959	182580	191857	179114	193151	168129	204222	227432	198069	184649	180171	191217	192702	200025	212374	195298	183442	91466.6	144570	132201	123893	130303	122181	133258	126317	107933	83272.5	82467.6	110397	142905	118554	68823.8		NA	227432	0.520583	-0.0407622	<0.001	0.447582	0.354435
1.75_165.0199m/z	1.75407	165.02	7081.8	6454.18	5231.9	4851.79	6131.26	5180.11	5739.55	4768.64	5406.03	6918.05	7295.69	6903.5	8144.44	6539.31	4104.85	6522.21	6529.87	4125.06	6860.6	6586.42	4667.39	5543.56	4707.47	5121.07	4103.95	5925.7	4926.66	4544.5	7034.72	6229.95	5940.5	5895.46	6716.49	6549.01		NA	8144.44	0.520583	-0.123853	0.567255	0.167297	0.973836
3.47_343.0820m/z	3.4661	343.082	7095.52	0	145.638	0	0	2768.86	2016.05	0	928.336	5594.13	2401.17	1521.15	2513.52	1627.33	1078.32	5374.78	1814.14	0	0	615.92	485.364	12655.5	1215.63	1870.22	6116.63	5589.69	2533.02	27333.2	524.277	5924.1	8693.36	10473.7	6360.91	5518.08		NA	27333.2	0.521863	-0.42081	0.026845	0.298692	0.875862
5.31_655.4465m/z	5.30507	655.446	12682.5	7959.62	17092.8	11558.9	12476.5	9127.79	11832.5	12294.9	10293.9	15258.6	13984.3	12559.5	13706.5	13088.5	10837.6	9930.58	13824.6	11136.2	14621.4	12135.8	17756.9	14584.8	12444.2	12767	12199.9	13795.7	12940.4	11503.1	11451.4	11409	13304.3	8520.33	15919.2	13363.2		NA	17756.9	0.525319	-0.0970486	0.655832	0.925055	0.534259
4.28_423.1883m/z	4.28243	423.188	4831.07	3147.9	9357.82	4332.35	6467.7	6474.35	6972.6	8444.19	8796.62	6941.02	4600.94	10074.6	7173.8	7150.25	6283.86	8803.86	7701.87	8196.92	8612.28	6030.8	7709.83	8399.77	8122.99	7052.54	10268.7	6174.64	5262.13	4536.06	9026.35	6845.52	8677.47	6657.55	6884.61	8413.44		NA	10268.7	0.525319	-0.144734	0.776185	0.747938	0.623047
4.72_291.1977m/z	4.7235	291.198	8152.36	12628	14844.5	21897	2484.2	16652.3	6075.76	3244.53	11664.8	5504	7676.17	15909.8	17493	25682.4	6565.6	19420.8	15253.2	13219.4	16020.9	11291.5	9147.54	16568.8	7767.77	16162.7	16686.2	7029.25	35027.3	17412.7	21676.7	15584.1	27039	26162.4	15689.4	24288.4		NA	35027.3	0.525321	-0.274379	0.125267	0.0353651	0.852692
2.98_52.5086n	2.97857	164.035	74598.8	236291	148956	132849	122212	114257	129835	118576	125021	106447	66026.8	152461	434522	158852	125408	126005	205640	216835	274381	15937.1	26824	22707.2	37454.7	42324.9	44650.3	30312.8	64813.8	7921.71	24977.4	15290.1	18628.5	27426.8	17995.2	5276.12		NA	434522	0.528506	-0.334263	<0.001	0.796001	0.396681
3.10_199.0437m/z	3.10177	199.044	10549.4	9533.45	9226.72	6921.98	8046.71	9029.15	8667.83	7714.27	8776.4	9521.69	9786.21	8052.94	9989.58	9478.51	10799.8	7572.15	8991.07	9191.6	9546.66	9390.46	9336.79	10066.2	7462.91	8204.71	9985.1	9040.61	10698.6	9025.03	8970.66	7201.47	8304.51	9207.95	7919.24	10240.8		NA	10799.8	0.542177	-0.0638243	0.981114	0.69853	0.77361
5.00_257.1779m/z	4.99505	257.178	4062.39	3713.73	4993.13	3462.87	4005.13	3295.6	3606.84	3787.42	3986.67	4313.99	4271.44	4582.24	4221.42	3007.22	5404.92	4111.71	3150.32	5175.76	4556.61	3651.36	3959.56	4327.87	4451.02	4738.91	3841.4	4477.92	4465.45	5501.57	3593.33	4996.25	4880.91	3101.04	4339.09	3955.05		NA	5501.57	0.542177	-0.0981938	0.63569	0.505454	0.897367
5.04_665.0350m/z	5.0392	665.035	70076.7	72794.6	69732.4	71050.6	78260.3	70791.1	66297	66994.2	49990.2	68541.8	62148.1	60740.6	56554	64496.9	60228.7	67536.3	63869.3	75523.1	61681	54835.4	62200	69480.8	58658.2	76917.7	57973.7	63083.2	62383.4	66999.1	67357.9	69091	74794.1	73626.1	60329	56757.3		NA	78260.3	0.542275	0.065058	0.820849	0.871471	0.616367
5.14_353.0992m/z	5.13517	353.099	8098.1	10732	12608.2	10549.7	8471.09	12019.4	7483.7	13774.8	6808.77	11546.5	10617	12701.5	11515.8	10677.9	8570.19	10369.4	10359	11184.3	12954.8	10043.3	12654.9	14513.9	13955.8	12645.4	8605.47	8511.3	9087.44	7298.24	13684.1	14139.1	13107.6	11146.5	11958	6755.36		NA	14513.9	0.546054	-0.0937688	0.775818	0.838665	0.729821
4.47_361.0228m/z	4.4714	361.023	1687.15	6982.75	9225.06	8907.15	5726.01	8317.27	7454.4	9566.25	5603.36	8457.39	8250.36	7585.36	766.162	6978.12	1944.16	11398.6	531.927	6845.58	4154.3	9505.94	4660.43	5660.05	4594.5	6568.29	6369.71	7348.86	6004.23	9566.68	8652.56	3808.68	3078.23	7994.19	8026.5	5681.8		NA	11398.6	0.546054	0.214413	0.634377	0.496716	0.783064
5.36_501.0172m/z	5.35987	501.017	12037.6	18199.6	16279.6	21519.2	8216.67	17367.4	13529.6	8005.29	21054.5	13808.3	11856.9	14439.9	17575.8	20400.5	16586.5	21265.5	17690.8	23161.5	16948.7	9484.73	8288.67	18245.9	13316.8	18390	16986.8	18713.5	18949.8	16425.5	12403.2	16159.9	15188.2	9261.94	19534.2	23435.8		NA	23435.8	0.546054	-0.137973	0.854241	0.360777	0.959886
5.30_399.0154m/z	5.29958	399.015	12941.2	11814.1	15779.7	15637.2	13011.1	11747.3	14598.9	18355.4	17714	10928.8	13047.9	8772.75	13709.5	19903.8	14532.6	15045.3	11755.9	13786	10683.9	18766	19011	15619.8	16055.8	13784.2	7390.73	11097.9	15583.1	12471.6	14412.5	14564.1	9346.03	12409.1	15262.3	10931.8		NA	19903.8	0.546054	0.101056	0.926818	0.470987	0.96903
4.46_307.0272m/z	4.46043	307.027	6908.67	5507.75	9868.88	5188.05	9712.98	6496.5	5220.49	14098.2	7351.47	7332.57	7341.07	5502.23	7770.7	10801.6	12837.9	9482.56	9149.87	8508.94	11796.3	10647	7794.03	10663.2	9349.15	4236.97	7979.51	6393.3	8524.1	13168.8	3132.6	12190.4	9960.44	7541.2	7977.24	7895.88		NA	14098.2	0.546242	-0.146726	0.968391	0.567362	0.910372
5.28_583.0460m/z	5.28315	583.046	37271.2	29402	19844	22268.3	20851	32203.9	23702.5	22937.6	26283.5	32525.7	22044.8	25278.8	13287.4	20269.3	20117.5	16301.8	20879	35477.8	23781.9	29260.9	19387.9	27549.8	26519.1	37136.5	21122.4	22340.3	26936.9	28327.3	28462	35535.1	15942.7	25502.9	28841.9	18199.7		NA	37271.2	0.546765	0.126019	0.67505	0.563793	0.867395
0.32_303.1209m/z	0.321083	303.121	5166.14	1377.45	2928.57	5191.82	13915.4	8177.57	11940.5	10050.1	3084.96	8811.48	7375.74	4226	10928.8	7552.12	11023.8	7564.8	12009.5	5067.81	7000.06	7636.29	6171.88	6481.99	8704.87	10262.2	12200.3	2371.39	14107.4	11600.1	10460.7	17059.7	4637.28	14080.6	10510.5	17228.3		NA	17228.3	0.546765	-0.17155	0.27412	0.0987748	0.936331
2.30_151.0172m/z	2.30472	151.017	0	126.034	0	0	0	0	2.45964	0	0	0	0	0	0	0	0	0	0	0	0	0	0	0	0	0	0	0	0	0	0	0	0	0	0	0		NA	126.034	0.546957	NA	0.539537	0.400565	0.730765
4.48_281.1777m/z	4.47688	281.178	2557.7	2729.48	2525.75	4394.42	3199.48	4956.49	4066.97	5237.12	2566.2	3430.11	3731.01	4054.64	3672.5	4768.36	2987.72	3656.02	5941.38	4446.91	3789.17	5988.71	3709.23	3282.42	3671.4	4639.7	4198.87	3922.1	5087.75	2696.76	4440.77	5163.97	3395.02	5051.57	3657.58	2933.39		NA	5988.71	0.5476	-0.122384	0.608077	0.70514	0.734547
4.65_369.0097m/z	4.65225	369.01	6620.22	4229.7	8692.44	6865.19	8320.69	8236.07	9149.52	10289.4	4533.98	3052.78	5824.3	6326.65	7353.43	4935.94	5833.96	8532.47	8823.91	8985.98	2762.85	10406.3	8684.89	5598.86	1710.13	6248.27	14359.6	11158.3	2461.6	10531.3	7165.24	6077.13	13792	6011.34	5641.64	10915.7		NA	14359.6	0.549325	0.175033	0.810285	0.721866	0.904586
5.10_170.0121n	5.0968	399.022	15831.7	10098.5	15489.5	18656.8	15618.4	17301.2	18538.7	14816.9	10870.2	16310.2	13109.1	18129.9	18274.7	16273	15285.3	16728.7	14461.8	20622	17784.1	17266.9	16892.8	16710.5	20520.3	19591.2	15735.4	21659.9	19282.6	19524.3	20275.5	13452	21612.2	20732.7	13377.8	13499.3		NA	21659.9	0.552047	-0.090907	0.224211	0.761155	0.718446
4.82_303.2187m/z	4.82478	303.219	9732.94	8172.86	7178.72	10893.5	8185.77	10131.1	7561.09	9578.52	9789.02	10095.4	12239	10478.5	8159.56	9978.44	8705.36	8318.86	11301.2	7751.01	11467.8	7917.03	10094.8	8970.75	9853.38	10981.8	9478.95	9353.22	9875.72	11200.9	10180.4	8593.27	9230.68	8932.21	10233	11996.8		NA	12239	0.552047	-0.087442	0.650402	0.336666	0.946288
5.10_447.0196m/z	5.0968	447.02	40804.6	44560.2	54566.4	53622.8	43426.2	43849.9	38782.2	49204.8	37673.8	53015.2	51703.7	64271.4	45120	41894.7	44164	45537.9	42413.3	48149.8	49817.5	44801.1	46907.4	44031.6	53796.9	42745.6	52915.8	43377.1	53382.1	55954.5	47535.2	54939.2	42097.5	52753.2	54941.4	49356.6		NA	64271.4	0.552047	-0.0734666	0.478807	0.159917	0.973715
4.50_213.1506m/z	4.50428	213.151	4415.81	1721.63	3005.32	3549.77	2889.59	3009.46	4624.64	1031.99	1918.68	4172.69	1931.49	774.561	1787.18	1768.12	728.938	3336.67	2711.66	2073.73	3180.5	2662.52	2553.79	5910.26	1790.47	3788.68	1517.87	2844.92	2053.77	3653.98	3001.83	837.254	2314.55	2983	1100.75	1846.58		NA	5910.26	0.552047	0.257872	0.952509	0.250645	0.991228
4.96_483.0166m/z	4.9618	483.017	1985.88	8536.41	3244.49	10884.5	4647.64	5519.76	6410.3	8726.29	12552	11075.6	7450.75	7592.27	9957.97	6777.13	6765.35	6819	5871.91	8291.63	9367.97	8522.33	3167.63	6518.16	10987.8	10969	10181.1	3325.01	9212.92	6442.26	7559.71	7148.51	6662.12	11540.4	12298	7322.79		NA	12552	0.55237	-0.141004	0.770363	0.311317	0.96903
2.12_122.0200m/z	2.12387	122.02	118.871	1541.24	74.4945	239.661	915.653	231.555	1063.46	1141.89	217.449	292.054	147.378	179.16	26.0394	520.952	1067.26	546.703	0	605.32	205.997	491.175	1.43851	516.388	7.62799	802.793	320.988	50.8456	911.587	404.86	229.245	7.57266	530.331	0	0.0692803	261.575		NA	1541.24	0.55237	0.539733	0.341465	0.546021	0.970429
2.40_508.1956n	2.39503	553.198	6825.95	6218.82	1770.95	5119.82	9325.33	8604.14	2317.96	1192.9	5459.32	5776.15	11797.7	8279.02	2281.32	6304.37	9630.18	13220.5	5723.17	2751.76	5139.64	28845.7	7937.05	10927.9	13471.2	8935.56	9877.11	14509.2	13427.8	14426.9	14644.3	14451.9	22912	13254	14509.8	41878.3		NA	41878.3	0.55237	-0.309329	<0.001	0.210637	0.978903
2.22_333.0590m/z	2.21703	333.059	0	1592.62	1380.17	1564.53	458.944	3325.85	675.291	0	6851.53	1334.44	0	486.647	0	583.971	124.389	1296.4	544.565	0	0	5108.21	286.382	9247.36	3950.65	1950.46	4883.05	2555.64	0	0	0	0	0	691.886	383.47	829.754		NA	9247.36	0.554249	1.3936	0.926818	0.0115509	0.5832
4.70_215.1657m/z	4.6961	215.166	5919.72	3631.68	7009.29	6061.56	4781.36	5105.35	5997.17	5883.33	6036.09	4875.85	6126.46	4573.81	5513.75	5245.68	3028.46	4050.44	4438.3	6222.14	6136.77	4464.45	5921.79	4131.17	6386.25	7129.11	3252.55	5831.46	7254.82	5437.57	6910.73	6094.91	6950.69	4252.52	3866.16	6366.25		NA	7254.82	0.555384	0.109611	0.762482	0.939537	0.657796
4.80_603.0280m/z	4.79738	603.028	21801.5	18815.5	21284.4	20537.5	26003.8	19554.4	24539.8	23780.3	21218.3	22578	20870.1	20131.3	24395.5	22562.5	26321.3	25574.9	22404.3	22272.5	24167.8	26227.8	25010.7	21315.6	16596.9	17300.7	19902.9	19658.8	20614.9	24409.2	25805.2	23697.5	24500.4	20970.9	29201.2	17228.2		NA	29201.2	0.555923	-0.052343	0.775818	0.232441	0.889582
3.28_171.1036m/z	3.28262	171.104	836.45	578.877	0	664.122	737.132	669.191	1007.14	1119.8	701.756	1023.28	699.953	446.851	1823.56	614.663	1188.71	1532.46	1378.96	780.848	1028.76	1222.56	1338.84	1267.5	1460.26	2098.5	509.781	1251.85	2217.68	348.351	2080.57	641.481	1038.55	1521.8	1233.89	2111.89		NA	2217.68	0.55616	-0.404887	0.370264	0.452876	0.736961
4.82_571.0282m/z	4.82478	571.028	9572.29	13399.1	9896.85	8022.14	12864.8	8855.14	7292.33	11546.3	14126.2	13764.8	16341.9	15767.5	16407.7	9211.49	9282.56	6618.08	10771.2	13372.3	13142.7	16142.3	11142.7	15183.3	12138.4	12035.1	10527.5	13499.1	11779.4	11117.7	14221.5	11228.6	8843.8	11314.8	13255.1	12231.9		NA	16407.7	0.567262	-0.160479	0.567107	0.793217	0.616367
4.84_272.2304m/z	4.84122	272.23	775.258	696.976	0	0	0	0	480.212	0	0	848.878	1221.68	506.83	546.003	0	0	0	917.29	795.409	0	0	0	812.557	1219.78	0	609.628	633.82	0	579.99	546.972	275.1	0	0	0	1438.11		NA	1438.11	0.568853	-0.801663	0.88736	0.743211	0.77361
4.36_321.0231m/z	4.35917	321.023	18301.2	16104.5	19518	12362.4	20011.2	19290.8	21329.2	17485.7	19668.1	17219.6	13891.2	15119.6	17836	20324.9	17455	14760.5	16044.5	15543	19405.2	16793	15922.8	19003.6	17318.4	12437.4	12644.4	18626.4	15513.6	20230.8	15954.7	22807.8	14821.4	18460.2	11806.3	16156.2		NA	22807.8	0.572355	0.0840844	0.588913	0.838552	0.749175
5.27_255.2340m/z	5.2667	255.234	4241.29	2441.45	2530.6	2640.2	2695.68	3145.46	5338.73	2617.66	2751.21	4114.75	2152.06	4361.24	4541.93	3402.7	2904.19	2762.57	4120.83	3107.53	4681.54	4298.92	4626.26	1647.96	2971.61	1203.23	4566.38	4744.19	3204.32	4288.57	3114.59	3413.07	4539.85	2624.65	4141.74	2892.01		NA	5338.73	0.578273	-0.135828	0.986926	0.487184	0.981835
5.07_429.0180m/z	5.06678	429.018	11947	6002.36	5805.95	11703.9	11207	11224.3	12145.7	11594.5	12689.8	11554.4	9394.02	6934	11236.4	7997.48	8282.85	7686.56	7422.62	9952.43	8700.44	10672.8	9160.38	6672.97	8898.09	7676.24	6652.61	8424.33	8677.52	10802.6	9782.72	6556.87	10143	6799.45	11069.5	8704.53		NA	12689.8	0.579536	0.161612	0.522623	0.787972	0.653565
5.32_565.0395m/z	5.32152	565.04	15214.7	12543.8	17633.7	4326.85	12905.9	16976.8	7906.08	11614.1	7397.79	12119	16675.9	12613.9	15573	17173.2	16745.9	11601.1	12702.5	6940.86	16654.6	8139.94	17860.4	15224.4	6042.67	8784.53	15511.7	8720.66	12281.4	13005.7	8041.6	12206.5	14513	8968.64	16732	12927.7		NA	17860.4	0.579536	-0.159344	0.801901	0.381025	0.946288
0.34_803.1738m/z	0.337533	803.174	16283.8	20709	11581.2	8726.4	26917.6	16139.5	27695.5	13540	23407.6	11717	32829.4	27794.9	20540	27062.3	23606.9	10674.5	23106.5	25266.5	19971.7	11959.1	8594.37	12132	18836.2	20314.4	11188	9319.68	29551.8	48485	31077.7	25858.6	36357.3	36030.7	20560.8	37612		NA	48485	0.580187	-0.193931	0.735015	<0.001	0.102932
5.46_383.0970m/z	5.46115	383.097	67020.4	60045.1	85580.6	63080.5	63885.4	69686.3	78281	85662.4	58369.7	71223.9	72124.2	56207.2	51828	71589.8	73411.1	62751.3	55173.3	55559.4	78445.1	60510.3	66685.5	68826.5	68281.5	44996	83502.7	73777.8	63000.4	72649	55546.8	84082.6	87132.5	68900.6	69513.8	72802.3		NA	87132.5	0.582956	0.0792607	0.824871	0.940391	0.6529
4.81_497.0256m/z	4.80833	497.026	12295.3	12235.6	8506.83	12981.9	7064.31	14653.3	12033.3	10477.2	13532.9	11967.1	12636.9	13858.5	13030.4	14109.1	12344.4	8585.63	12148.5	14560.7	13517.8	10474.1	10273.2	12224.7	12573.3	10314.8	9478.89	6553.95	10130.2	14709.1	11282.3	13362.5	7640.67	14014.5	12754	12629.7		NA	14709.1	0.582956	-0.0946486	0.526008	0.194895	0.946288
4.13_632.2876m/z	4.12898	632.288	14932.4	103656	15986.9	2330.74	20332.5	19167.9	20463.6	6541.23	17350.8	0	0	12859	81018.3	18129.8	4728.89	10615.2	38110.9	38654.5	41980.6	18033.8	7765.33	4933.24	45015.7	25829.9	43332.1	26250.2	114682	4652.03	37326.5	26813	41934.6	44804.7	13363.6	24968.1		NA	114682	0.583208	-0.0032816	0.39963	0.603406	0.734547
4.59_401.0182m/z	4.59197	401.018	19464.5	24585.3	28047.5	25756.3	22917.1	21488.9	23984.6	27347.8	27987	14707.5	17347.2	15782.3	21695.1	20921.8	26840.8	32355.8	22876.9	32668	20589.1	23814.7	13709.5	34812.2	20374	25035.4	27235.6	12596.4	27025.7	34290.3	35325.1	29968.7	8879.23	27147.8	17490.8	27116.3		NA	35325.1	0.583208	0.0865579	0.96166	0.974783	0.765064
5.12_345.0209m/z	5.11872	345.021	5359.67	6390.45	6949.8	5679.04	6739.84	8304.62	8314.95	7167.69	3897.1	7071.89	8859.78	7404.97	8489.6	4946.74	7516.51	7215.31	8273.25	7316.46	5531.71	6235.12	6579.55	8322.49	7734.23	8919.53	8139.41	6668.11	4640.28	6111.81	7023.4	6272.99	4798.06	7738.23	7441.99	8269.7		NA	8919.53	0.584575	-0.10577	0.928558	0.992254	0.494349
4.66_567.0384m/z	4.65775	567.038	16667	7956.8	12735.9	12625.3	6790.75	15371	9640.62	13111	8847.99	8863.35	17466.4	9388.53	20805.4	16173.5	12666.8	13719.7	12586.7	11946.7	10298.8	4738.1	9633.54	12428.4	5519.92	9663.67	14670.7	11096.8	18622.1	13080	17943.7	14581	19824.4	14057.6	10242.6	18557.6		NA	20805.4	0.58643	-0.149903	0.985207	0.0189455	0.544409
4.76_325.1181m/z	4.7645	325.118	9379.37	11415	10186.2	9033.38	10165	10322.7	8086.5	8233.92	9864.59	7786.33	7805.18	9683.39	9886.33	8278.75	10729.6	6465.18	11211.1	8572.51	9542.99	9405.1	9553.47	10817.8	8014.95	5946.58	6265.31	9508.16	8008.08	8290.47	9150.95	7589.69	9492.23	10127.9	10748.7	8592.75		NA	11415	0.592064	0.06828	0.541391	0.937366	0.693573
4.82_325.2380m/z	4.8193	325.238	112798	373498	142727	77928.8	115050	107250	118438	56073.7	115418	31901	31168.4	68912	261694	93138.8	43275.3	79430.6	140098	128826	183446	131356	50641.4	86503.5	155297	114927	163363	102854	382985	45563.8	177312	113115	165366	179590	56262.2	131755		NA	382985	0.592064	0.243491	0.652964	0.795662	0.729821
5.18_513.0235m/z	5.1845	513.023	15537.1	6973.95	5720.3	15379	9646.93	13653.7	10432.1	9403.81	7615.85	7299.85	14088.2	15727.2	16323.4	8583.03	10681.4	9811.48	15080.5	11033.6	12761	15591.7	8754.46	13309.8	12394.7	14968.6	7168.08	9526.44	13336.6	9037.42	18626.2	12781.7	12923.5	11048.1	10444.4	5426.82		NA	18626.2	0.592995	-0.146498	0.90446	0.670432	0.841999
4.58_346.0881m/z	4.57552	346.088	10743	9763.89	10928.5	7264.99	8671.83	8547.61	8187.94	7957.26	10034.5	7947.9	8010.5	7601.06	8787.33	8274.72	8418.03	9451.13	8579.66	8486.07	9660.24	9462.16	9372.98	9941.45	9737.9	8616.73	9016.67	6761.23	10294	10629.3	9857.83	7947.59	8978.74	9736.44	10113.9	8531.42		NA	10928.5	0.594009	0.0680946	0.468343	0.923548	0.616367
5.14_565.0556m/z	5.13517	565.056	33690.3	26055.7	32421.4	36274.1	32637.1	31671	33566.7	26534.1	25485.2	32573.6	24688.3	36055.8	33221.2	27115.7	30763.9	26382.5	22870.1	30387.1	23790.5	24375.9	29750.2	31447.2	28464.8	21835.1	27097.3	25946	21758.5	31790.4	27863.1	32158.4	31278.9	29979.4	22736.3	30707.7		NA	36274.1	0.594009	0.0717528	0.439438	0.856994	0.703208
1.90_193.0241m/z	1.89655	193.024	12015.4	13304.5	12205.3	14482.1	9524.5	15516.2	13252	10817.4	14894.4	12396.4	9831.78	11123.4	11605.8	9303.38	10620.1	13161.7	16071.4	12206.8	12360.2	9094.66	9168.14	11639	7441.08	10004.7	12469.7	10330.8	10802.1	8180.82	8442.28	5164.99	9246.8	10088.2	5419.71	8707.88		NA	16071.4	0.594009	0.082614	<0.001	0.136191	0.790453
5.23_329.0097m/z	5.23382	329.01	17120.5	16678.3	14224.1	15184.8	15654.8	16205.2	15674	13355.3	12545.1	18483.5	18265.7	18353.4	17768.5	16716.5	10929.6	15190.3	14164.7	17384.3	16847.9	8795.81	13310.6	14562.6	14980.9	13420.2	14643	12806.2	15145.8	13506.5	14483.8	18915.3	17400.1	15028.5	14968.8	12774.2		NA	18915.3	0.598123	-0.0777771	0.18377	0.134694	0.847952
4.96_627.0389m/z	4.95632	627.039	11760.2	18385.9	15438	16022.6	17048.7	20753.5	20968.3	21337.6	19252.4	22796.7	21349.7	19607.8	19623.5	20730	16775.2	17706.9	14859.3	18976	21019.1	15948.4	17755.4	21467.1	22280.8	23017.4	19918.7	21707.3	21984.7	19027.2	15193.6	20279.1	21495	16429.5	22164.8	19018.7		NA	23017.4	0.600258	-0.078428	0.489526	0.777809	0.717256
1.85_124.0164m/z	1.84723	124.016	0	1096.04	1910.6	3011.11	1148.81	1355.2	0	2286.4	1579.01	1417.44	0	3644.3	3399.5	5620.82	4250.07	6121.25	1985.52	5470.6	4821.91	0	0	0	0	0	0	0	0	0	0	0	0	0	0	0		NA	6121.25	0.600258	-0.98161	<0.001	0.496578	0.77361
3.23_626.3135m/z	3.2333	626.313	0	0	55390.9	584.481	0	18265.6	0	0	0	0	0	11305.1	0	0	0	0	0	0	0	0	2226.25	0	0	8956.48	27663.9	0	2589.02	0	0	0	777.499	2662.54	0	0		NA	55390.9	0.600258	1.98742	0.599666	0.496578	0.946288
4.82_501.0174m/z	4.82478	501.017	6961.76	8750.18	13777.7	12327.3	9834.68	15612.7	12461.3	10363.7	10271	8191.84	7277.39	11064.7	13894.7	11656.8	3792.96	6081.49	11764.6	6856.14	17476.5	10577.9	15055.7	17116.6	13104.1	8460.9	9471.74	11238.3	13736.9	10296.4	6999.48	12910.5	4923.35	13881.3	13583.5	11616.2		NA	17476.5	0.600448	0.128577	0.614556	0.407484	0.96903
0.92_265.0941m/z	0.918683	265.094	13587.5	14198	12339.2	8361.83	5646.72	11853.8	14617.1	10355.5	17037.2	9560.49	6095.48	14805.2	6463.16	10551.7	8225.15	12328.3	12841.5	8739.16	11388.4	14706.2	10675.1	7871.08	7230.85	9749.86	15198.7	8615.82	15621.3	6295.64	11713.7	11324.7	15304.2	11912.9	5642.02	15429.5		NA	17037.2	0.608218	0.172356	0.981114	0.790445	0.77361
4.42_158.0038n	4.4166	361.006	316616	331426	339094	333580	333408	326218	316738	336126	320328	328705	322585	339011	342287	346500	315949	319661	338131	331021	351058	312234	311835	313074	316674	344077	308931	327473	329793	354598	347728	329330	336086	334807	353568	330512		NA	354598	0.618611	-0.0160818	0.892322	0.0145217	0.444172
5.38_198.0129n	5.37632	243.013	157570	143915	155322	151052	140123	153129	166516	170375	154367	163088	156774	161790	162052	168936	150403	141934	162356	166691	158379	151925	157027	158628	165329	176376	153992	141466	151359	165457	163951	173133	161837	156261	163331	157370		NA	176376	0.618611	-0.0288771	0.642982	0.369121	0.978903
2.09_351.0381m/z	2.09098	351.038	775.023	621.357	13018.7	28024.3	150.356	16626	162.251	1489.61	3308.13	717.244	183.389	3418.52	385.304	12246.1	228.854	27897.2	491.038	0	612.039	0	0	10510.5	119.665	4761.89	6463.26	0	1976.81	11191	0	0	1839.53	284.367	0	369.629		NA	28024.3	0.623589	0.434445	0.144854	0.779925	0.909202
3.72_669.2774m/z	3.72368	669.277	0	0	0	0	0	0	568.568	0	0	0	0	0	0	683.699	0	2576.6	1812.74	0	0	2367.98	2072.14	3820.98	0	0	8761.57	2649.05	15037.6	34744.5	11363.4	20963.9	4728.89	53679.6	7149.05	31617.5		NA	53679.6	0.62373	-2.08322	<0.001	0.0618929	0.734547
5.28_379.1884m/z	5.27767	379.188	17786.5	22204.3	14445.5	18354.7	8513.76	18043	14922.9	14265.5	17910.4	16031.3	19853.5	16920.1	21610.7	19701.4	19502.2	11850.3	18709.1	15604.1	20562.6	14771.1	14535.8	20339.7	17701	14921.7	12176.7	25945.8	22479	15503	20011.5	18865.3	9159.81	15953.8	24179.1	9699.41		NA	25945.8	0.62405	-0.102853	0.898182	0.787183	0.839992
5.14_319.0112m/z	5.14065	319.011	18293.9	23954.2	24332.7	23375.9	27240	22354.6	18046.9	24944.6	22243.2	34523.3	20638.3	28819.7	23777.9	29840	21645.4	18520.4	20688.6	24438.9	27223.5	26737.9	21163.7	22825.4	26488.5	29453.2	25499.9	24333.5	22811.2	30225.5	25714.7	22339.1	25128.5	24721.7	30474.3	20530.5		NA	34523.3	0.62405	-0.094599	0.544445	0.623955	0.841999
3.96_285.0664m/z	3.95647	285.066	5181.26	5420.02	6010.11	6086.4	7528.69	5793.49	7460.85	6178.71	6216.42	5142.64	6598.97	4794.72	5967.21	6818.26	4783.05	5517.24	6926.18	5752.05	5857.56	6559.46	6436.71	6113.77	5543.5	5486.91	6156.14	6002.46	6245.25	5308.12	5625.17	4061.62	5115.3	5934.15	6347.52	6624.16		NA	7528.69	0.62405	0.0653335	0.776185	0.308117	0.981835
4.09_243.1257m/z	4.08515	243.126	7497.6	9135.61	6079.05	6315.11	5822.87	6549.95	7460.8	6978.33	5664.08	8162.11	7336	4057.95	5113.43	7086.73	6474.86	5973.93	7798.21	6098.73	4653.96	7352.31	6112.05	7172.49	3766.81	6652.12	6486.82	6104.99	6637.02	5468.09	7379.01	6516.26	6771.03	6073.05	8242.72	7309.53		NA	9135.61	0.626274	0.0852001	0.981114	0.944053	0.626746
0.74_111.0039m/z	0.743317	111.004	21.3486	0	223.254	118.579	2.59663	0	1325.41	2097.88	185.092	1.59687	0.857387	74.3814	0	31.2027	1.39514	0.128872	18.6639	811.898	108.047	12.3772	1062.57	37.5806	907.1	0	44.266	0	55.6191	0	0	1062.39	12.1873	5.0727	0	0		NA	2097.88	0.627158	1.43813	0.787351	0.320434	0.981835
2.21_172.0982m/z	2.21157	172.098	11544.3	16336	12355.4	7781.99	14473.9	15432.8	8395.85	13725.2	11146.8	19794.7	21364.3	10961.9	12769.7	17316.1	16446.6	19023.5	13339.1	6350.61	11222	9682.52	11848.9	10717.3	11692.3	19286.4	10109.1	10561.1	16114.2	13100.3	12107.8	14981.8	18154.9	14490.3	14202.1	13470.6		NA	21364.3	0.627793	-0.184559	0.986021	0.167897	0.955324
4.28_251.0954m/z	4.27697	251.095	2895.46	3278.59	2957.59	2464.43	4654.58	2831.78	4112.31	3013.16	3164.68	3264.79	2651.19	2969.94	1212.68	3021.43	4433.48	2697.71	2166.96	3524.46	3254.09	3083.2	4404.4	6601.7	8388.82	7469.17	10039.8	4759.06	5980.15	7479.37	2811.55	3691.99	8533.29	4146.1	5803.01	3687.92		NA	10039.8	0.627793	0.111366	<0.001	0.383125	0.973715
5.09_501.0315m/z	5.08583	501.031	22571.7	32851.8	39061	30984.6	31040.8	35204	35043.3	27608.2	28904.1	30183.8	18421.9	35853	29713.1	30813.4	25121.8	28597.7	20289.3	32691.6	36703.4	31503.8	29622.5	19673.3	28063.7	32304.7	27974.5	24041.8	33630.5	36293.3	25880.6	40702.9	38134.6	29353.2	21205.6	22819.8		NA	40702.9	0.629042	0.0874493	0.867712	0.954192	0.66008
0.38_586.0475m/z	0.379	586.047	13007.1	12950.4	11029.6	13741.7	8738.48	16718.5	11145.2	8011.06	20234.8	19111.4	12356.1	5143.58	8057.34	9046.5	10461.1	15168.2	5624.13	14247.3	12072.6	18863.3	11351.6	18245.2	13697.9	13667.5	15885.2	16936.1	15670.8	17610.5	15449.9	12792.6	12303.6	23771.8	16122.7	17660.3		NA	23771.8	0.629105	0.143173	0.0197395	0.695753	0.749365
5.47_467.0242m/z	5.46667	467.024	12502.1	7834.95	14690.8	8941.28	8964.55	13642.3	10219.6	9822.09	13185.8	8205.4	6990.11	11289.9	10764.5	6114.14	14538.5	8779.97	10731.6	12511	9116.11	8774.99	5000.01	6738.7	11283.7	14375.4	11095.9	8695.09	12390	5030.75	10940.4	3532.29	11267.3	11259.3	18417.9	14922.3		NA	18417.9	0.629105	0.113028	0.759181	0.912985	0.839992
5.30_597.0644m/z	5.29958	597.064	22168.2	18529.4	14619.8	22092.9	21793.4	13675.5	19913.9	25400.1	20125.6	24502.4	20149.1	17350.1	16785.1	19558	17608.2	17525.3	11608.3	17010.8	17182.8	20604.4	22650.9	26109.3	14786.2	23248	20236.7	14200.3	13218.8	14419.5	26569.5	15706.1	25859.1	18358.8	23138.9	20801.1		NA	26569.5	0.629105	0.0999843	0.745777	0.604735	0.943774
0.62_188.0568m/z	0.620133	188.057	18849	12213.8	14901.1	19069	9872.33	19693.8	17318.7	12448	23697.9	21924.7	10087.6	11868.8	19374.8	12628.9	8969.63	13623.8	18910.6	7617.09	18255.1	22270.2	19036.4	19271.8	19385.3	12856	23081.9	8471.72	20799.2	10230.7	16766.9	18905.5	10930	21276.3	10367.5	17203.7		NA	23697.9	0.629105	0.138334	0.691112	0.462833	0.970429
4.49_291.0116m/z	4.49332	291.012	58909.8	52873.6	45339.1	54638.8	49727.7	47391.3	53625.1	54671.1	60117.4	54182.1	50938.3	50185.9	33299.9	44253.3	51422.4	50370.2	59549.2	63067.8	41297.4	42106.4	47239.8	35047.4	40568.6	45405.4	54560.7	35224.3	51369.8	48049.2	51138.2	46222.6	47977.3	58796.9	46314.7	68293.2		NA	68293.2	0.629115	0.061756	0.40758	0.596194	0.229073
4.39_243.1609m/z	4.39205	243.161	26496.7	22727.5	25120.4	21057.9	23818.2	21766	28734.8	22708.8	24131.8	20988.5	25452.1	24715.7	23345.2	23370.2	26182.7	20080.9	23094.9	21386.5	20700.6	27118	24112.2	22328	23877.9	22568.7	20703.1	22084.5	27427.7	24002.3	20568.8	24533	22555.7	20703.3	21696.2	23025.7		NA	28734.8	0.629115	0.0481311	0.86075	0.588041	0.902173
4.62_445.0235m/z	4.61938	445.024	29328	18196.6	21549.8	23974.4	32551.4	36584.5	36167.5	34923	26228.8	25229.1	21133.5	22185.4	23717	25713.7	36531.9	21976.7	25018.1	29014.4	25188.3	23956.9	23851	24800.6	33027.6	24852.4	29151.5	15046.7	32462.8	28746.1	34073.8	28932.8	30315.3	33908.3	28075.2	19028.9		NA	36584.5	0.631052	0.120095	0.966652	0.909498	0.494349
4.62_579.0713m/z	4.61938	579.071	27693.5	20844.5	15453.8	21417.4	22898.1	18372.8	20286.2	21577	18918.5	18285.8	18927.4	18707.2	23622.5	20889.3	16100.4	15733.5	17705.9	20010.4	22785.9	17640.3	17042.2	19177.9	17318.6	20117.6	14769.3	22444.5	22820.4	22641.4	24085.2	23215.6	22182.9	23784.4	20073.6	21154.3		NA	27693.5	0.631169	0.0774459	0.762482	0.496637	0.0886253
5.15_597.0625m/z	5.15162	597.063	7721.59	4332.09	6803.09	6928.7	4074.03	10336.4	6621.01	10507.8	12274	7000.86	10620.8	8770.2	7854.39	10022.4	7376.36	10440.8	5046.31	11248.2	9249.55	9852	12279.2	8873.34	9467.22	9278.3	9499.6	9872.77	8263.5	8571.34	6830.69	11244.4	9948.72	8163.36	10664.7	9134.73		NA	12279.2	0.634508	-0.125014	0.225824	0.76944	0.66008
1.89_369.0845m/z	1.8856	369.085	16693.5	19734.9	15876.1	18153.7	8047.68	31709.4	13948.4	15695.7	22316.3	25707.4	14503.5	17946.1	22667	21777.2	19268	28561.4	82192.4	7482.48	20730.5	40107.1	20930	32392.2	17457.6	22930.2	23716.4	32172.3	40001.4	15895.8	15703.7	34154.7	25478.6	20553.3	16716	30529.7		NA	82192.4	0.635684	-0.369851	0.349005	0.769452	0.734547
2.25_623.1636m/z	2.24993	623.164	36975.8	46706.6	19000.5	26233.8	11102.1	30995.9	38465	18303.7	30066.8	42702.3	29381.5	25220.1	36162.3	40227.7	14631.2	70192.8	43789.5	18153.7	41829.6	24717.1	31320.1	48005.3	34432.4	33040.5	48820.3	52822.1	77271.5	145500	55409.2	39683.6	108585	66560.2	82053.6	85607.3		NA	145500	0.636088	-0.234707	0.00125876	0.0180735	0.58096
5.31_299.0121m/z	5.31055	299.012	15590	14493.7	10300.5	12414.2	6496.27	18574.9	13860.6	15707.4	13976.3	11896.6	17344.1	13755.1	18762.1	13379.2	16526.8	13656.8	10961.5	18121.5	15447.9	16052.6	14181	13968.7	14102.8	17758.6	15260.3	13380.5	15523.9	17607.9	11896.3	15013.5	15481.2	16109.1	15180.1	14008.6		NA	18762.1	0.636088	-0.105079	0.571613	0.522939	0.83024
5.01_679.0516m/z	5.01162	679.052	46107.2	41016.7	43417.3	43733.9	56980.1	37433.6	45237.1	43641.9	40511.2	46359.8	40027.1	47165.1	37662.1	47731.9	35955.4	37559.9	46679.8	45861.4	30580.9	38942.7	43988.9	44346.6	41130	45040.3	44719.6	38112.4	47904.9	38041.7	44829.5	47069.1	41930.9	40934.4	41977.8	41208.3		NA	56980.1	0.636744	0.0623274	0.976379	0.678692	0.77361
4.39_327.2212m/z	4.38658	327.221	42377.8	98768.7	50247.9	43181.1	46450	55346.4	49805.6	39546.2	48940.2	36659.2	36538.8	50434.9	147091	75884.4	41397	52009.6	68363.1	71760.7	83038.9	39544.5	42153.2	38355.5	61643.9	56070.7	60945.6	55374.9	164065	44211.4	69012.3	53328.1	68117.9	89054.9	46798.6	56029.3		NA	164065	0.640086	-0.229075	0.86144	0.190172	0.913907
5.48_393.0112m/z	5.4831	393.011	30238.6	26836.6	27086.6	31237.8	22641.1	22538.1	19845.1	26625.1	22049	29481.7	29774.4	25628.8	24748.6	24668	24951.9	26013.1	28996.4	23996.7	31683.8	26913.7	22360.7	22176.1	27929.5	22141.9	25246.9	22166.1	20128.2	26700	29090.7	29145.1	23235.3	26646.4	19149.7	28262.6		NA	31683.8	0.640086	-0.0587019	0.468343	0.486102	0.963228
4.30_301.1676m/z	4.29888	301.168	17156.6	19423.4	14407.3	14505.2	15922.9	16610.8	10375.5	14121	16073.9	18333.7	12664	13787.9	16268.5	17225.7	14891.7	19377.6	16853	19691.6	16869.3	11636.2	12164.1	14137	17831.4	12848.6	14121.6	14848.1	16920.9	17355.5	16273.1	16518.8	14038.2	17535.1	16868	19144		NA	19691.6	0.641504	-0.074837	0.739165	0.0468832	0.734547
5.47_383.2461m/z	5.47215	383.246	12280.6	10242.7	10939.6	6577.07	13479.6	6341.96	6002.61	3809.93	6807.17	13465.8	2137.27	3406.8	8664.77	8313.98	13839.1	11485.3	6445.9	4207.76	1617.81	11576.8	11754.7	7805.84	6790.54	3791.83	11369.2	11073	6381	5922.39	3503.96	3926.96	14947.2	6986.05	10436.5	5725.85		NA	14947.2	0.646264	0.143974	0.832722	0.337397	0.989605
5.24_446.0315n	5.24478	427.014	25056.4	18633.9	22786	22208	15826.7	18731.5	16386.4	21088.5	13004.6	17983.6	17345.3	18327.3	19593.1	22081.8	16738.9	12287.4	17845.7	16180.8	16612	17420.9	17125.5	18052.9	10927.1	13371	13354.9	12370.2	11947.9	15037.2	20829.2	20693.1	14585.3	20762.4	19049.6	18887.9		NA	25056.4	0.646346	0.0980553	0.22924	0.799786	0.403076
2.30_164.1374m/z	2.30472	164.137	0	0	0	5.59987	0	0	0.209624	0	0	0	0	0	0	0	0	0	0	0	0	0	0	0	0	0	0	0	0	0	0	0	0	0	0	0		NA	5.59987	0.647629	NA	0.608077	0.496578	0.77361
5.49_106.9982n	5.49407	259	589201	605444	606658	643152	551051	612439	608794	635951	594596	604157	619776	630359	642448	643116	574666	560701	652496	647851	621577	589447	651496	633891	622367	635251	588073	583163	622465	634108	637597	643878	641032	606293	633520	591268		NA	652496	0.648991	-0.0236107	0.645179	0.372352	0.977907
0.37_341.0454m/z	0.368033	341.045	15707.8	12572.1	16194	6978.88	11554.6	14588.7	14817.2	19444.4	14606.9	11555.5	11987	13149.1	8931.58	11534.6	19587.5	10708.3	12304	10964.7	11911.2	17926.5	17904.1	19644	16946.5	11140.6	12579.7	13609.4	11464.8	16187.6	13385.5	11581.6	12507	9652.62	11309.7	12102.8		NA	19644	0.649059	0.136124	0.673019	0.103475	0.8647
4.65_407.0116m/z	4.65225	407.012	37217.9	43864.6	51851.7	48021.8	40310	39815.2	26011.6	44934.2	41382.3	30646.5	47802.9	32192	38913.3	42180.6	37490.8	47218.9	37520.4	32068.7	32538.3	42235.7	28301.9	43223.5	42325.1	35503.2	44186.3	38143	39143.9	36374.2	47479.5	44600.5	31282.4	32553.3	22598.6	40513.9		NA	51851.7	0.650907	0.0916289	0.730861	0.452876	0.978903
0.37_306.0294n	0.373517	611.051	104840	100607	92459.3	93220.1	91564.5	98561.7	100677	94708.9	94401.5	115168	96821.4	91802.8	106457	103385	102460	100026	111030	86727.7	90676.5	77175.8	93054.7	89937.4	84601.6	92063.3	86870.6	99482.3	118184	78994.6	102757	102535	99441.6	95242.3	119555	109613		NA	119555	0.653279	-0.0372509	0.662432	0.0508825	0.580943
5.27_541.0450m/z	5.27218	541.045	86056.3	121715	81892.2	100961	98143	108717	124812	87092.7	89838.6	82262.3	104374	95768.4	94868.5	96644.2	94878.4	87580.1	96777.5	93710.3	87475	91787.4	127482	110222	84762.8	78512.6	90548.7	86496.8	103383	99245.6	108333	92533.9	106773	95955.1	105070	97616.1		NA	127482	0.656053	0.0670587	0.819959	0.977647	0.61785
4.23_777.2805m/z	4.23312	777.28	2363.91	0	1300.9	9060.66	0	2428.98	0	3354.79	10913.4	2221.34	11861.8	7841.89	924.629	4906.56	0	21003.3	3364.09	146.998	1672.13	16791.3	1877.46	26443.5	6067.33	10038.9	2312.6	1103.09	14325.7	22476.9	13159.6	10066.2	24261.2	11417.3	16166.9	30263.1		NA	30263.1	0.656053	-0.500799	0.0343008	0.322922	0.946288
4.65_371.0023m/z	4.64678	371.002	4857.07	7536.49	6447.39	5778.17	8846.96	5694.88	8830.49	7545.01	10159	6885.17	8695.32	10012.1	8008.32	8253.43	6614.25	6268.04	8730.26	6521.14	9832.35	9216.26	9468.12	7191.36	6039.36	6735.3	5120.3	8397.07	9095.42	8726.06	10543.4	5787.59	11385.1	8087.66	7221.62	11315.1		NA	11385.1	0.656887	-0.0893881	0.61329	0.197494	0.90722
4.48_294.1321m/z	4.48235	294.132	4190.85	3373.38	3457.56	2888.94	4659.39	2388.19	4629.8	2911.36	3411.34	4114.21	4397.28	3724.43	2932.7	3893.81	3110.11	6376.85	3729.29	3351.18	3772.59	4165.35	2588.36	4655.83	2604.59	4244.92	3034.22	5158.54	3940.36	2223.52	3606.21	3340.03	3006.33	5040.17	2324.29	3070.96		NA	6376.85	0.65777	-0.105522	0.664843	0.992254	0.674339
4.97_361.0165m/z	4.9729	361.017	4922.7	6328.63	5010.69	7259.4	5176.61	5411.59	1984.7	4113.38	3898.68	5954.93	5533.63	8937.35	5307.28	5759.61	6530.04	3661.46	3466.5	6241.04	4891.56	6458.02	6020.14	3823.64	4465.53	4253.11	6301.12	5938.03	4941.89	5765.14	3745.63	7224.31	6355.27	5250.81	8374.03	7513.49		NA	8937.35	0.65777	-0.138435	0.58199	0.346272	0.978903
5.49_151.0007m/z	5.48858	151.001	2865.91	3887.27	3452.59	3020.45	2891.63	2800.34	2479.91	3808.22	3452.38	3294.64	1640.04	3598.92	4211.08	2094.9	2145.18	2642.4	2675.89	4007.14	2993.2	2249.52	2802.86	1924.45	3944.25	3326.29	3621.2	2827.3	2759.87	3368.11	2888.17	2884.32	3650.08	3171.54	3274.27	2958.29		NA	4211.08	0.66137	0.0831147	0.96166	0.85745	0.718446
4.47_411.0421m/z	4.46592	411.042	7013.3	7722.58	5457.21	6027.22	6714.84	4525.78	10246.8	4058.39	6713.34	7022.22	6138.47	7363.7	10742.5	5944.79	5993.79	5304.61	7552.56	9796.77	6658.34	6234.43	4905.28	4397.51	8228.69	7528.92	4679.48	6021.63	7954.68	4258.89	6592.37	7501.42	4031.3	5867.09	5217.21	4177.48		NA	10742.5	0.66137	-0.109795	0.239624	0.80959	0.77361
5.13_339.1320m/z	5.12968	339.132	64334.5	54981.2	50976	59367.6	62407.4	57971.7	53663.3	60109.7	61451.6	63657.4	55730.4	54257.2	59908.9	61730.3	58014.8	62129.2	58561.3	60907	68983.3	52839.6	55468.3	55179.3	51935.4	62549.5	60684.9	53731.6	54443.7	66128.9	64489.8	57514.9	54263.8	59397.2	59451.4	50871.3		NA	68983.3	0.66137	-0.0341156	0.418212	0.385522	0.985878
4.72_572.0224n	4.71802	553.005	1.41114e+06	1.43184e+06	1.42343e+06	1.40401e+06	1.55903e+06	1.40207e+06	1.37571e+06	1.42488e+06	1.39757e+06	1.42766e+06	1.36328e+06	1.45645e+06	1.38877e+06	1.40918e+06	1.35791e+06	1.33164e+06	1.42466e+06	1.45551e+06	1.41506e+06	1.29971e+06	1.34701e+06	1.39017e+06	1.40621e+06	1.44573e+06	1.32531e+06	1.33724e+06	1.48027e+06	1.41073e+06	1.47213e+06	1.45694e+06	1.40916e+06	1.43452e+06	1.44446e+06	1.37825e+06		NA	1.55903e+06	0.662133	0.0159145	0.71251	0.450036	0.115398
3.69_214.1456m/z	3.69078	214.146	956.187	1363.11	1482.26	1219.43	0	1296	1684.58	3282.49	3435.56	316.115	1266.17	470.305	0	935.156	2193.24	801.893	0	273.019	914.815	675.933	594.015	0	0	526.916	2255.33	2020.68	415.144	1289.79	420.893	2190.62	487.658	1530.08	659.474	2395.65		NA	3435.56	0.662543	0.824538	0.976716	0.944053	0.544409
5.47_435.0167m/z	5.46667	435.017	24348.9	29347.2	37873.2	34695.3	30881.5	25217.6	25528	35088.7	37855.5	29462.4	29837.1	26954.6	29338.4	22018.6	34928.3	35091.3	25472.9	29122.7	25647.5	23782.8	28105.7	36384.8	27766.6	20062.7	32525.7	41241.1	36664.7	31128.6	32103.2	26008.4	32232.8	34398.4	26274	31463		NA	41241.1	0.662873	0.0806093	0.869878	0.909498	0.734547
4.60_351.0163m/z	4.59745	351.016	18040.5	25715.8	20859	20537.7	26349.7	11818.9	33193.7	24882.3	28199.9	21368.2	17900.2	16667	28052.3	19875.3	20780.4	20206.2	18479.3	18433.4	20204.7	15304.8	13017.2	31031.7	26706.6	14062.3	23195.4	13759.6	18982.5	30827.4	21890.6	14248.6	11857.4	24683.7	21709.6	23088.3		NA	33193.7	0.662873	0.142445	0.634377	0.89986	0.77361
0.37_1011.1914m/z	0.373517	1011.19	6278.6	11902.8	8760.06	14559.6	2312.91	11599.7	4489.76	8610.84	17060.9	13146.9	6085.98	8291.33	4197.9	3833.18	0	15704.7	5333.6	7676.97	12225.4	18415.2	9421.53	15272.8	14840.5	12493.2	9852.35	12514.5	12008.9	15655.4	14953.7	9357.36	8864.2	11127.4	9517.15	18218		NA	18415.2	0.662873	0.217517	0.344708	0.550721	0.841999
4.37_387.0273m/z	4.37013	387.027	402478	388086	426175	407611	414389	414967	413562	429922	401380	443046	450142	413493	404602	440283	380440	381634	433545	427114	433290	398122	398960	404135	420882	395552	383000	422427	435491	417399	417366	417967	418670	423625	417944	412937		NA	450142	0.662873	-0.0235831	0.770363	0.115864	0.881369
0.35_337.0794m/z	0.35445	337.079	516.236	0	0	0	1325.66	3055.02	2664.9	0	1659.5	144.465	0	2528.23	1501.06	1933.28	1762.54	1745.89	2273.86	0	1210.39	6066.71	753.851	5865.81	104.944	2421.39	1884.5	3097.51	6376.19	1847.25	4140.04	2555.35	3484.53	2947.96	1512.83	5749.92		NA	6376.19	0.662873	-0.245713	0.0322816	0.438552	0.904586
4.70_439.0417m/z	4.70158	439.042	4032.95	2472.2	2982.2	4501.44	4140.04	1756.64	1326.88	2242.99	1093.2	4129.57	302.416	6078.61	4138.85	5570.05	5151.04	4190.48	4130.37	3570.98	3815.04	4029.54	3865.28	6059.77	4453.26	4077.49	3930.71	2951.92	3716.58	5652.5	5722.65	5334.13	6077.72	2623	3811.08	4983.33		NA	6078.61	0.662873	-0.409445	0.1904	0.476753	0.908082
2.84_461.1098m/z	2.84157	461.11	5433.95	6269.35	0	3126.26	545.775	8736.74	9849.06	0	4539.24	12411.6	7320.58	3120.26	7086.84	6791.6	0	30742.1	7690.1	6107.83	9556.55	0	3001.7	4826.38	2646.7	3734.43	7133.34	5948.64	8020.56	55615.7	7668.27	13894.3	28859.6	15375.9	17441.7	26116.5		NA	55615.7	0.662874	-0.752934	0.525095	0.162452	0.936331
5.21_613.3919m/z	5.2119	613.392	25211.5	30070	31318.4	30091.1	21216	28096.5	23235.1	28569.5	24418.7	27577.9	30328	30443.1	24665.5	30349.5	23433.6	25950.5	34465.5	27743.5	29982.9	22999.6	31920.1	34940	31727	35036.2	26203	25988	21820.6	27939.6	18539.5	25530.2	27964.9	40073.7	31216.9	20789.2		NA	40073.7	0.664601	-0.0570444	0.988732	0.856994	0.612626
4.99_462.0251n	4.98957	983.029	42306.5	30386	32016.2	39560.7	75911	40964	50568.3	21710.3	32438.1	39333.6	36853.8	49894	42538.6	41674.9	58131.6	40388.7	41460.2	44850	44865.8	44765.5	34314.6	38696.8	39958.5	29960	38046.5	46438.2	33528.9	39536.4	33555.3	32558	42365.9	22642.6	39886.5	23582.5		NA	75911	0.666598	-0.0791401	0.247997	0.99957	0.544409
4.76_465.0313m/z	4.75902	465.031	7051.36	7064.95	11629.3	6239.12	7140.26	9033.25	6129.67	8919.08	5631.39	7974.21	6747.04	10489.6	6882.17	4799.22	8533.71	1506.13	8658.17	6786.18	5541.55	7721.43	6988.42	5555.69	9536.97	8548.23	9404.18	8467.32	6939.59	9198.43	7404.04	6315.26	9824.89	5637.2	6813.47	11532		NA	11629.3	0.666598	0.118821	0.502766	0.581021	0.872622
5.46_332.0115n	5.45567	663.017	468604	442828	423003	426512	562400	418699	465855	453804	427873	458256	419942	439953	439533	421684	476531	426390	429229	434366	432364	432561	481139	439193	449813	430319	414841	419256	438727	417071	424532	422597	444868	460022	425565	449845		NA	562400	0.666598	0.0371533	0.632109	0.536783	0.876351
0.78_346.0585m/z	0.781667	346.058	6641.23	6258.09	2698.92	2258.84	6485.21	0	4092.59	2067.08	3759.81	7013.81	5819.3	5501.2	2961.24	5662.6	8103.64	1348.28	4686.08	4214.06	1940.49	7967.46	4813.48	2948.97	4822.53	5141.01	2460	5055.93	3812.74	2657.78	6172.67	6918.09	7993.06	4503.96	9352.92	7877.22		NA	9352.92	0.666996	-0.216077	0.489142	0.439116	0.867535
4.65_527.0568m/z	4.65225	527.057	27233.3	22233.4	24905.3	25262.7	21838.9	27829.7	22692.3	27267	18266.9	25148.5	24045.3	26765	28320	19586.6	28355.6	22220.8	26455.1	23087.6	37545.1	19476.3	23446.5	26157.9	29880.8	27801.8	20969.6	22613.9	26162.6	20026.4	25538.2	30744.8	26637.6	31889.5	28334.8	27550.5		NA	37545.1	0.666996	-0.0788521	0.835025	0.263698	0.946817
5.27_595.0405m/z	5.2667	595.04	12608.8	16722.2	13325.5	19530.5	17724.1	16883	14629.6	17225.2	15272.8	18000.3	21461.2	12699.1	24993.7	17726	17707.3	13113.8	13264.1	22368	16271.7	16266.9	14556.2	16130.3	15704.6	15205	17618.4	14943.8	21943.6	18464	18758.1	19533.6	22296.8	21305.7	13869.9	23031.1		NA	24993.7	0.668584	-0.104933	0.550299	0.0613441	0.739288
4.41_325.1844m/z	4.41112	325.184	1.78899e+07	1.79425e+07	1.85906e+07	1.88751e+07	1.72379e+07	1.89828e+07	1.71498e+07	1.89922e+07	1.77303e+07	1.81278e+07	1.88703e+07	1.93248e+07	1.84744e+07	1.85446e+07	1.80881e+07	1.65088e+07	1.91551e+07	1.93246e+07	1.88519e+07	1.70474e+07	1.79034e+07	1.8201e+07	1.85245e+07	1.90898e+07	1.71365e+07	1.72227e+07	1.80138e+07	1.91664e+07	1.92173e+07	1.88975e+07	1.89875e+07	1.78651e+07	1.90678e+07	1.76023e+07		NA	1.93248e+07	0.668584	-0.020308	0.880273	0.162452	0.876351
4.49_349.0180m/z	4.49332	349.018	17669.3	19284.9	20688.2	18908	18325.4	19004.1	23293.5	19891.1	12475.5	13000	20245.7	24628.6	17147.3	11487.8	16466.4	17195.2	20161.4	17103.9	16327.4	15936.2	12527.4	17505.2	16494.1	18896.9	12002.7	16443.9	13957.7	23003.7	16225.7	24978.5	14702.8	7602.93	19165.4	14664.7		NA	24978.5	0.668584	0.0807525	0.408434	0.817732	0.878434
5.40_473.2287m/z	5.39823	473.229	32015.7	28161.8	37514.9	35366.6	32495.6	37132.4	57220.1	33401.8	26564.6	33679.1	40704.6	31494.1	41268.7	40496.3	31916.6	117301	33538.5	34863.1	34194.7	33685.7	33877	32785.3	30887.8	27353.8	49623.9	40471.4	29363.6	33189.3	30529.8	34378.8	32009.1	32410.3	34041.1	25856.9		NA	117301	0.670114	-0.212254	0.427742	0.86248	0.663008
4.78_311.1242m/z	4.77547	311.124	766742	752044	824464	852932	824000	858375	794509	824380	742308	777042	808518	875467	820158	832423	773658	774714	842833	868027	859552	767496	768248	824988	819376	835002	791117	784155	768302	861473	840412	818489	856140	739965	818865	661783		NA	875467	0.670114	-0.023129	0.563699	0.803811	0.867535
5.48_447.0175m/z	5.47763	447.018	22165.2	14597.8	19830.7	20047.1	14792.7	19599.5	17612.5	15829.6	21278.5	17055.7	18852.4	19505.7	16743.1	19531.6	14751.4	13556.8	14939	15860.2	20746.1	17001.7	18931.6	19670.2	15340.5	20036.6	19885.9	19472.5	21815.8	13952.9	11074.5	17787.6	18902	19996.7	22176.8	21503.2		NA	22176.8	0.670114	0.0710355	0.762482	0.612417	0.953996
3.79_405.0115m/z	3.78658	405.011	59783.6	59961.6	53245.1	51062.2	59457.2	57741.8	60391.6	59669	53906.6	61408.5	57448.7	56138.3	57131.3	55461.3	48948.2	55231.9	57185	53037.9	54459	61007.8	53513.4	53791.9	55285.4	60448.2	53487.6	55465.2	57354.1	59915.2	54168.5	56558.4	58566.3	58209.6	53467.6	57549.9		NA	61408.5	0.671659	0.0283741	0.930441	0.816715	0.74297
4.89_339.1220m/z	4.88505	339.122	22371.8	24491.4	20952.1	21692.9	24071.5	23179.7	24868.9	22241.4	18650.8	24072.3	20772.8	19436.7	20882.7	23834.8	25175.8	26390.4	22900.4	24467.7	28849.2	17624.6	18085.9	21444.1	20586	24783.7	20749.5	23982.5	17965.4	20121.7	23294.7	22950.1	23199.5	22453.8	20987.6	17144.7		NA	28849.2	0.673388	-0.0509422	0.091861	0.726475	0.898919
4.56_385.0200m/z	4.56457	385.02	5574.36	7318.57	3634.33	9502.13	3187.74	7244.98	6059.6	9520.17	5218.57	6952.26	9076.95	6351.91	6923.1	9158.31	6256.86	7367.85	4158.15	8942.17	5968.64	4895.92	4159.61	7156.01	7841.95	6595.93	7266.67	6195.31	8224.62	8330.88	3426.08	9273.22	6387.45	5691.75	8366.47	3913.87		NA	9520.17	0.673388	-0.111907	0.88736	0.626461	0.908082
5.40_277.0168m/z	5.39823	277.017	13420.9	19342.7	15037.9	12374.3	12988.4	14831.9	18355.4	17236.5	18874.5	14325.9	12588.8	14277.9	14953.7	16477	14030.9	15050.3	16837.5	14817.5	13799.2	17005.6	18588.5	13709.3	15298.7	17003.3	11290.1	13068.9	15652.5	14165.8	12308	19699.6	15949.4	11187.4	15106.5	13340.4		NA	19699.6	0.673388	0.0729285	0.80602	0.595578	0.955324
5.43_539.0478m/z	5.42827	539.048	8807.84	8051.92	7035.5	7830.3	6246.9	6156.57	8175.61	6798.6	5242.05	8220.25	6534.73	9756.98	6192.85	9348.4	4850.35	9636.89	8499.05	7010.42	9154.26	5307.15	5352.93	3919.49	4554.03	7349.25	6779.39	6796.46	7110.76	4843.91	2724.32	7192.7	7556.92	8154.31	8219.18	7104.57		NA	9756.98	0.673388	-0.102405	0.0898765	0.496578	0.977998
5.30_503.0445m/z	5.29958	503.044	17058.5	14693.1	13043	12567.8	13285.7	14772.9	19054.7	12848.1	15276.3	16595.8	18095.8	17351.4	19549.7	18176.2	15186.9	11077.4	17234.9	19081.3	10082.1	14705.2	20171.5	15832.3	12678.3	15998	14238.4	17531	19871.8	11286	15293	18261.7	10392.4	20528.9	12274	15406.4		NA	20528.9	0.676085	-0.0975585	0.981114	0.860574	0.790453
4.73_687.0695m/z	4.73447	687.07	14327	10662.2	8306.94	7525.14	16447.5	10972.4	12044.3	13335.9	11643.4	13074.6	13684	13319	13115	7598.68	17076	17152.6	12328.8	10531.3	12170.3	11624.6	13789.9	15696.1	13448.5	11307.9	10231.8	15598.7	13825.2	14465.5	16075.9	14408.8	12966.3	10925.7	10880.7	10702.1		NA	17152.6	0.676085	-0.106082	0.615851	0.654771	0.847952
5.34_274.0269n	5.33795	255.009	67120	62881	63361.2	76822.9	61399.3	70219.7	65811.1	62364.1	64838.5	68346.5	66289.8	69751	55422.5	63908.4	62313.5	53897.7	64027	73122.1	60278.3	61617.3	61256.4	66660.1	72424.4	67611.1	66091.6	63469.3	74480	72678.3	68404.1	65229.4	68418.3	68875.5	70301.9	60256.1		NA	76822.9	0.67637	0.0362857	0.432597	0.979642	0.616367
1.22_431.0904m/z	1.22272	431.09	9720.83	7334.26	11569.5	13587.9	6018.81	10671.2	11410.1	14139.9	9280.06	10365.3	16745.2	9589.26	11496.2	11807.5	10432.4	17792.5	6510.33	12096.2	11671.9	19607.6	9868.2	12540.1	12728.9	16031	14369.8	13069.6	26275.5	25919.5	14271.6	20897.9	15768.1	17282.9	19437	21176.6		NA	26275.5	0.67637	-0.129163	<0.001	0.050334	0.693573
4.43_185.1192m/z	4.42757	185.119	4043.41	3195.28	3049.53	2469.96	3742.61	3767.27	1088.83	4192.5	2873.57	2622.37	904.672	3278.67	4795.87	2107.69	2380.59	3192.48	2723.9	1443.19	3096	2537.28	2899.35	4557.38	2956.03	3061.37	3343.47	4426.96	2627.5	3022.3	3019.05	2469.34	2116.95	4167.44	2812.16	1876.34		NA	4795.87	0.67637	0.173701	0.666462	0.291991	0.989959
4.61_343.0072m/z	4.60842	343.007	46159	36196.6	30851.6	50485.1	32487.3	44055.7	35929.6	37316.3	40763.3	43149.8	48568.8	47982	35140.7	41491.6	45239.5	30690.8	43266	39489.1	45860.3	43718.5	48590.6	44282.6	50000.7	44650.8	36948.3	48328.3	47174.4	39929.6	50186.2	47698.8	41713.7	45578.6	44154.9	49457.2		NA	50485.1	0.67766	-0.0669966	0.070677	0.565548	0.889582
5.35_583.0402m/z	5.3489	583.04	21486.9	27363.1	19664.2	20648.1	20719.1	20392.3	22351.7	16465.4	12231.5	19922.5	20431.6	24634.9	28335.8	20740.2	19782.1	15409.8	32726.8	27895.2	15799.2	25351.2	21794.9	16571.3	19017.4	19585.3	10955.1	21305.1	15030.7	19904.1	18640.7	29128.6	20427.7	18399.9	19754.1	13637.9		NA	32726.8	0.678389	-0.113474	0.498321	0.67796	0.908082
5.11_525.0285m/z	5.10777	525.029	12983.1	5587.86	8244.64	8258.2	3603.73	10918.4	12840.3	13056.1	9228.32	13792.7	9032.11	14389.6	9836.35	10276	7826.82	13551.2	9429.7	12552	6134.38	12274.9	10149.1	10079.8	11858.7	11707	4119.97	11509.4	4917.73	5209.58	14315.1	6163.66	11636	6586.84	10242.8	10933.6		NA	14389.6	0.679572	-0.126433	0.781093	0.961686	0.693573
1.73_263.1407m/z	1.73215	263.141	13715.3	8176.4	10636.9	20947.7	5756.69	30208.6	13132.5	6661.43	14868.1	26850.9	8022.8	9998.92	32950.9	18834.4	13826.9	46547.8	37655.4	2717.34	18376.5	8507.43	7297.67	38573.2	14140.4	9496.89	23750	3099.77	7535.59	43164.6	8722.18	8196.47	4602.25	14472.2	728.878	4167.92		NA	46547.8	0.682195	-0.447789	0.3159	0.94674	0.674339
5.04_521.0237m/z	5.04472	521.024	17130.8	10438.6	15025.1	12520.9	15279.7	11677	12316.6	16718.6	10380.5	10057.7	9965.72	20958.9	6708.21	13138.2	7241.61	10529.5	17779	17611.1	10054.3	13697.8	9371.9	10986.9	16648.5	13368.8	12132.6	13773.7	14382	15152.7	15953.7	9733.03	15921.1	16274.5	12115.4	13180.7		NA	20958.9	0.682195	0.0845342	0.673019	0.85745	0.715185
2.45_319.0839m/z	2.44983	319.084	0	0	0	0	0	0	0	0	0	307.407	0	0	0	0	0	0	0	0	0	0	0	0	0	0	0	397.462	0	603.956	374.977	0	0	0	0	372.892		NA	603.956	0.682195	NA	0.260084	0.410827	0.902832
5.49_335.0219m/z	5.49407	335.022	16538.7	15278.7	16386.7	17060.9	12829.3	14920.9	15285.3	14413.2	12145.6	9659.8	16263	12471.8	17998.1	18237.9	15498.4	14180.8	9088.7	10319.6	16588.7	11839.6	13433.3	18260.6	24384	12519.3	11800.5	19531.7	12480.3	6614.93	19783.1	17331.7	14538	8348.49	15067.3	12617		NA	24384	0.682195	0.0657616	0.90346	0.344466	0.90722
3.07_194.0459m/z	3.06888	194.046	20928.7	71197.6	29984.7	29518.8	70665.5	37805	27105.1	30403.1	30668.2	21991.4	17248.9	36018.2	122608	35297.9	69656.1	40677.8	38423.9	56146.7	87010.4	44340.3	26704.5	16111.4	36731.9	48209.2	64334	23863.9	31538.9	6518.94	12960	11648.6	14191.5	24535.8	6281.06	8324.1		NA	122608	0.682226	-0.305192	0.00428921	0.247715	0.0571735
0.92_164.0717m/z	0.924167	164.072	0	20.8521	0	0	0	0	0	0	0	0	0	0	0	0	0	0	0	0	0	0	0	0	0	0	0	0	0	0	0	0	0	0	0	0		NA	20.8521	0.682226	NA	0.645179	0.541635	0.799086
1.14_325.1419m/z	1.13503	325.142	0	66.003	0	0	0	0	0	0	0	0	0	0	0	0	0	0	0	0	0	0	0	0	0	0	0	0	0	0	0	0	0	0	0	0		NA	66.003	0.682226	NA	0.645179	0.541635	0.799086
1.23_472.0421m/z	1.2282	472.042	0	0	0	259.578	0	0	0	0	0	0	0	0	0	0	0	0	0	0	0	0	0	0	0	0	0	0	0	0	0	0	0	0	0	0		NA	259.578	0.682226	NA	0.645179	0.541635	0.799086
2.60_356.0992m/z	2.5978	356.099	0	0	0	362.747	0	0	0	0	0	0	0	0	0	0	0	0	0	0	0	0	0	0	0	0	0	0	0	0	0	0	0	0	0	0		NA	362.747	0.682226	NA	0.645179	0.541635	0.799086
4.82_561.3281m/z	4.82478	561.328	30764.4	37788.8	35342.5	50082.6	15327.9	32735	45336.4	28081.7	42124.6	0	38957.9	27830.6	37163.2	31394.1	22524.1	30320.4	51524.9	25036.1	49960.1	42025.4	38313.7	37220.6	40351	34384.3	36577.6	44077.3	40999.8	17047.1	51364.9	39372.6	32851	50665.2	47430.5	36754.2		NA	51524.9	0.682226	0.114446	0.572389	0.591807	0.845357
4.44_375.0132m/z	4.43852	375.013	7905.82	7955.22	2997.28	10293.9	8312.09	7947.12	5622.4	7253.09	9024.19	10027.3	8218.88	6699.23	10392	8865.55	11881.5	5400.88	7181.26	11313.6	5490.73	10032	6359.83	7821.19	5002.23	10777.3	10649.1	11192.1	9224.02	13237.1	7965.95	8344.65	12361.2	7403.64	14434.7	8737.8		NA	14434.7	0.682226	-0.133491	0.308682	0.368791	0.991228
4.48_429.0312m/z	4.47688	429.031	27139.7	24710.8	19904.3	23798.6	20506.7	24656.8	29574.7	26566.4	21943.7	25420.4	24171.4	31932.8	22516.5	28369.6	21336.4	22637.5	23386.4	27017.5	31799.6	26155	24251.4	32166.9	27560.8	18199.6	19237.5	23721	20168.8	20859.7	23709.7	20676.8	21104.7	27423.9	29238.4	22678.8		NA	32166.9	0.696398	-0.0617101	0.55795	0.904533	0.783064
5.00_309.1738m/z	4.99505	309.174	3.18932e+06	2.94393e+06	3.37371e+06	3.22749e+06	2.82724e+06	3.12833e+06	3.08736e+06	3.25621e+06	3.09812e+06	3.26359e+06	3.19281e+06	3.27366e+06	3.35242e+06	3.24219e+06	2.92354e+06	2.95802e+06	3.23719e+06	3.2785e+06	3.21019e+06	3.17823e+06	3.2692e+06	3.09415e+06	3.18285e+06	3.24759e+06	3.14941e+06	3.13298e+06	3.19388e+06	3.36667e+06	3.42738e+06	3.26874e+06	3.54166e+06	3.31604e+06	3.25186e+06	2.97958e+06		NA	3.54166e+06	0.696398	-0.0213554	0.353148	0.243155	0.946288
4.81_699.3818m/z	4.80833	699.382	0	0	11257	9218.73	2413.4	5790.54	4134.41	6391.8	5060.11	0	7349.17	12998.4	16453	10130.9	4278.66	8873.39	11950.5	8523.28	12600.5	2244.79	10894.4	7606.49	10160.4	6847.11	1174.15	4854.16	8740.51	11966.8	22203.5	13478.7	24090.9	6568.41	12933.6	26269.7		NA	26269.7	0.696398	-0.638716	0.309103	0.361912	0.955324
5.14_385.0140m/z	5.14065	385.014	26725.5	24634.7	28724.5	38056.7	18984.5	26017	26829.9	30899.4	22428.7	29592.3	23182.4	19641.8	24649.5	24240.8	28238.4	21930.6	25846.4	23860.2	27695.9	25559.2	27825.9	25476.4	23853.4	33965.7	21453.9	30297.2	26182.5	30458.6	26748.7	26250.8	32797.8	25703.4	27927.5	32227.7		NA	38056.7	0.700035	0.0826965	0.399677	0.911702	0.693573
4.43_343.0151m/z	4.43303	343.015	20530.4	24162.3	24019.6	24200	23869.1	32505.7	23601.4	31963.1	26415.7	20499.4	18485.1	23883.8	25633.2	21975.7	26722.1	28364.7	24144.5	25584.7	25840.8	28853.7	23229.8	25193.3	31174.9	26489.6	25507.4	29628.9	31518.8	29171.6	27070.8	28468.8	25475	27938.4	24081.7	27566.6		NA	32505.7	0.702461	0.0635821	0.0878201	0.761155	0.790453
4.52_485.2799m/z	4.52072	485.28	121270	110833	103418	106071	122404	101146	112727	108570	115612	114816	108052	112473	116831	112783	174501	133569	97412.4	117472	100280	99439.8	104997	111780	108726	103588	109991	107857	117893	106687	108657	104338	101438	108653	114392	110011		NA	174501	0.702461	-0.0650208	0.318108	0.496637	0.936331
4.86_473.2169m/z	4.86313	473.217	2382.41	1995.14	4394.06	3556.24	2479.12	2528.06	7780.94	3239.17	2451.31	3640.66	4630.64	2129.55	4383.79	3891.95	2754.15	30619.4	3284.2	1784.77	4265.08	5748.76	2493.7	3655.91	2222.57	2361.63	6666.48	4694.47	1177.54	4512.19	2505.39	3248.17	2599.82	3145.5	4353.74	2831.32		NA	30619.4	0.702641	-0.584067	0.76885	0.924624	0.693573
5.24_451.0139m/z	5.2393	451.014	13861.2	12001	15537.1	19538.8	11716.2	10382.3	10751.2	20642.1	13228.2	18625	21250	19252.2	11098	20036.4	9433.97	11312.5	16443.8	11822.2	24736.1	18266.3	8553.98	9211.13	11777.5	19718.9	19569.9	16610.9	21702.8	16904.5	9678.66	17158.5	17655	20065.9	13204.7	14221.3		NA	24736.1	0.705456	-0.145214	0.939928	0.474033	0.995458
0.81_387.1160m/z	0.809083	387.116	37085.6	39475.8	58317	53497.6	5357.5	57280.6	10605	46852.9	60672.3	59178.9	39776.3	66178.8	20846.4	47713.1	36857.1	53395.7	25646.3	54423.8	63284.6	70004.3	32254	63800.6	50290.2	37567.3	46466.5	61678.7	45110.4	51287.1	31717.2	37388	22496.4	34574.9	42127.4	40459.6		NA	70004.3	0.70752	-0.130425	0.770363	0.93155	0.611421
4.78_311.1685m/z	4.78093	311.168	3.80032e+07	3.76691e+07	4.12991e+07	4.07729e+07	3.77166e+07	4.08108e+07	3.86932e+07	4.08e+07	3.75799e+07	3.93135e+07	4.16046e+07	4.19854e+07	4.14305e+07	4.09288e+07	3.59064e+07	3.62252e+07	4.17566e+07	4.18629e+07	4.04774e+07	3.8882e+07	4.02814e+07	3.93108e+07	4.0291e+07	4.14785e+07	3.89354e+07	3.8733e+07	3.87385e+07	4.17778e+07	4.17105e+07	4.07993e+07	4.13226e+07	3.91051e+07	4.08789e+07	3.71696e+07		NA	4.19854e+07	0.708347	-0.0223808	0.854241	0.511834	0.953996
5.42_319.0108m/z	5.42278	319.011	21367	17573	18701.8	20135.7	17004.9	13502.5	13394	18350	19872.6	13996.4	11853.2	16831.8	20173.3	17198.8	19979.7	14925.8	16593.8	18295.5	15751.1	17289.3	20712.9	18099.5	14764.9	18391.8	10224	12805.2	19838.1	18851.1	22970.5	19554.1	17892.2	23038.6	17787.9	19926.9		NA	23038.6	0.710597	0.0703468	0.662432	0.505454	0.254957
5.10_571.3497m/z	5.0968	571.35	16337.6	21390.4	17084.8	17435.9	20835.8	17793.4	19354.1	23369.9	18247.8	15488.2	20883.7	18075.6	22221	15164.9	11451.9	17994	20779.1	14313.6	23394.5	14478.8	14077.8	7316.79	13858.8	17637.7	20966.3	14590.9	16161	18397.6	17237.9	22790.7	15050.4	21464	8945.48	16885.9		NA	23394.5	0.710597	0.0603216	0.196614	0.875005	0.663008
5.20_509.0403m/z	5.20093	509.04	8794.07	12536.6	12115.8	8172.81	13504	13971.9	14162.5	13109.1	14392.9	14291.1	12526	15869.1	14766.3	12579.3	14556.2	9540.91	18449.1	10563.6	11155.5	11550.5	11642.5	13298.4	14409.7	10582.2	16260.6	10006.1	14440.9	14595.4	9918.46	14525.8	8287.18	11880.2	10828.1	13762.7		NA	18449.1	0.710597	-0.0873315	0.812387	0.787183	0.841999
4.19_253.1087m/z	4.18927	253.109	4222.9	2618.26	2102.17	3335.31	0	3834.09	2809.65	4103.19	2483.79	2699.56	3199.51	4942.49	2506.65	3813.91	667.003	4465.34	2970.99	4401.7	3843.44	2294.2	1762.02	2982.47	4032.73	3364.22	1893.45	5054.49	3806.36	2458.56	2897.22	2842.87	4585.81	5230.56	2172.38	5999.98		NA	5999.98	0.710597	-0.167456	0.618809	0.494604	0.880161
3.26_82.5213n	3.26068	164.035	341719	938966	702890	526388	499955	547244	594083	494681	498071	484852	270594	607989	1.19851e+06	617388	532498	431183	941593	936285	1.11757e+06	68884.4	135489	121787	187406	199593	206220	139018	242119	27656.6	52054.4	43697.1	44632.6	98796.8	55892.9	9452.78		NA	1.19851e+06	0.710796	-0.222307	<0.001	0.179058	0.0956989
4.15_387.1452m/z	4.1509	387.145	515.31	0.051017	488.143	149.228	403.192	372.862	348.488	275.462	883.884	271.785	695.199	95.2656	968.339	229.849	510.287	712.957	419.385	327.498	362.33	534.933	0	46063.1	860.439	182.492	339.264	936.844	59.9784	316.663	1122.13	903.333	786.305	254.187	804.053	0		NA	46063.1	0.710796	-0.184662	0.965418	0.942527	0.837349
4.56_327.1831m/z	4.55908	327.183	399141	392309	396515	396677	350842	397804	372255	405796	402456	405366	394219	395268	394192	413565	394271	355917	395590	420211	413003	373318	387224	406436	399979	410263	373270	386663	390715	393398	419820	394347	402788	400415	411137	385964		NA	420211	0.710796	-0.019627	0.914629	0.344466	0.980944
4.56_388.0002n	4.56457	433	2.61916e+06	2.59118e+06	2.66533e+06	2.62713e+06	2.50024e+06	2.63771e+06	2.6052e+06	2.66716e+06	2.56663e+06	2.62944e+06	2.68188e+06	2.72906e+06	2.68478e+06	2.71072e+06	2.43731e+06	2.45852e+06	2.72366e+06	2.70034e+06	2.71264e+06	2.54926e+06	2.6036e+06	2.64712e+06	2.69389e+06	2.67092e+06	2.51527e+06	2.54833e+06	2.63347e+06	2.65237e+06	2.71753e+06	2.6979e+06	2.70179e+06	2.61378e+06	2.67211e+06	2.59753e+06		NA	2.72906e+06	0.711532	-0.0144505	0.921094	0.24546	0.946288
4.33_353.0219m/z	4.32628	353.022	7210.34	2965.22	4454.88	4754.32	5870.35	7413.35	4724.02	4814.1	2317.12	6911.85	3762.09	5981.87	5972.78	5536.37	2886.08	5798.27	5424.07	7379.67	5858.63	5998.48	7418	5505.75	5192.2	6155.32	7316.16	6791.74	2251.7	3993.67	5552.61	3535.63	4106.98	4132.34	3650.5	5583.8		NA	7418	0.71195	-0.115211	0.926818	0.459452	0.121706
4.64_433.0412m/z	4.6413	433.041	5071.13	3589.44	6514.03	7024.83	6086.62	2189.88	9099.81	9090.92	4762.82	6358.56	5902.56	6488.61	6704.23	7340.83	7575.91	4598.43	6189.1	6777.61	6027.12	6168.02	5096.34	4709.15	10180.3	9608.66	4242.9	7521.53	4914.26	7578.23	4731.03	7763.65	9400.66	3385.68	769.726	7625.41		NA	10180.3	0.71195	-0.0745814	0.842104	0.887164	0.693573
3.54_552.1390m/z	3.53733	552.139	13845.6	15693.2	10875.2	14400	0	5324.43	6973.82	12274	15694.9	13967.9	16935.8	14142.9	9703.36	9689.24	6420.11	12194	4827.8	9254.05	16866.4	0	0	0	0	0	0	0	0	0	0	0	0	0	0	0		NA	16935.8	0.712844	-0.0761191	<0.001	0.571191	0.827978
4.72_473.2266m/z	4.7235	473.227	37692.6	34768	40898.8	34553.1	38734.2	38911.6	115374	35160.6	26272.3	34494.3	44924.8	40020	47214.3	51991.6	37104.4	375708	46194.5	37020.8	37260.8	49277.9	43406.3	35260.2	39791.6	35222.8	77691.7	56518.2	29757.9	31484.1	33346.3	39254.2	38157.7	32346.8	43198.9	35635.3		NA	375708	0.713084	-0.519929	0.648222	0.978398	0.611421
5.49_573.0237m/z	5.48858	573.024	8888.99	7171.89	6409.91	11571.3	12152.7	3917.26	9301.26	2327.76	10042.4	8547.65	3670.36	3750.98	2431.99	4907.45	10657.3	8175.96	3829.6	5412.78	13788.6	4805.14	7746.33	5579.34	4903.13	2939.6	3051.71	15900.8	8858.48	3921.08	6666.39	6359.22	10463.9	8927.08	7444.54	13037.4		NA	15900.8	0.713084	0.201974	0.926818	0.949199	0.611421
4.56_597.0673m/z	4.56457	597.067	7938.22	12735.2	10206.7	10862.7	8128.52	10390.3	8960.6	7393.85	9285.84	9844.72	6798.56	10490.2	8523.88	9580.57	6397.91	9578.92	7558.65	8612.96	11297.5	7469.52	7555.27	9344.69	9775.51	7238.57	8861.11	9399.29	6763.44	8153.84	10822.7	10825.8	8510.05	11173.7	11230.6	8972.45		NA	12735.2	0.713084	0.0734873	0.941521	0.977381	0.61785
2.77_564.1485n	2.77033	545.131	374483	419576	219523	222420	285563	290584	323810	138637	373856	467048	377440	356072	294431	478918	187201	642956	423690	102491	418635	528224	454458	724731	707547	593526	680431	920707	665741	991752	624072	408723	978088	750347	754113	782938		NA	991752	0.713084	-0.242122	<0.001	0.485121	0.960845
4.24_252.0731m/z	4.24408	252.073	2100.53	1190.66	2163.65	1695.15	2092.12	1863.41	1300.24	2776.64	3263.35	2759.43	2268.06	2790.73	2392.1	2137.72	1880.26	2680.91	1034.54	2535.74	2568.44	1011.63	1095.09	1476.44	1602.8	1425.51	1913.32	2029.52	2741.57	1958.11	1480.25	2975.24	1130.8	1865.07	2415.14	2280.16		NA	3263.35	0.715076	-0.117382	0.273713	0.15136	0.815849
4.73_564.2571m/z	4.72898	564.257	10044.3	9718.64	12857.7	7553.11	8765.41	7775.99	9751.6	15090.3	14522.1	3932.36	6975.25	12025.6	12639.8	9829.05	12891.9	7519.41	12382.2	9627.43	8103.86	12242.4	11874	8891.62	9863.13	7836.11	11610.7	11021.7	10726	5912.85	9177.95	9596.2	5797.2	5632	8122.83	6782.49		NA	15090.3	0.715297	0.106946	0.571188	0.110354	0.784318
5.04_187.0004m/z	5.04472	187	1597.53	2330.4	2612.15	1556.03	1403.02	1554.15	528.092	134.652	918.916	806.54	106.792	1196.36	1053.55	389.8	87.3107	1920.63	1767.96	2221.9	1117.64	758.038	2602.65	471.944	1003.72	625.58	319.492	451.369	1229.02	966.281	344.485	150.404	2159.11	1621.45	799.873	1031.47		NA	2612.15	0.715297	0.274533	0.85417	0.782381	0.828975
1.96_196.0621m/z	1.96232	196.062	0	814.828	1910.76	1311.29	1188.62	1435.71	0	2192.7	3464.88	1942.42	0	1588.77	3387.36	2766.61	4158.16	3633.41	551.962	3252.08	3021.19	0	0	0	0	0	0	0	0	0	0	0	0	0	0	0		NA	4158.16	0.715297	-0.57407	<0.001	0.606356	0.841999
5.10_535.0296m/z	5.1023	535.03	9023.41	9154.09	7473.96	5085.91	10028.1	8517.81	15033.8	8605.29	15264.1	11871.6	10094.4	12611.8	18042.7	12050.8	3033.36	13174.7	11096.9	13774.5	13606.3	5577.93	13245.1	10261.6	14483.1	13417.8	10056.2	9474.62	13621.3	12388.2	9311.7	9147.36	10501.9	11861	14115.1	17073.2		NA	18042.7	0.715297	-0.197305	0.675516	0.452876	0.977907
4.59_439.0221m/z	4.58648	439.022	20644	20854.5	11201.9	11128.8	14852	12922.5	16477.1	7269.02	15866.1	7355.62	10721.3	10018.6	11928.4	11552.4	17204.6	12893.9	15121.3	20657	9560.32	16880.2	12308.4	9009.65	11010.9	17297.4	21329	14781.3	13355.4	18145	10112.4	17675.9	13419.8	11881.3	5566.13	11508.6		NA	21329	0.715297	0.137912	0.999426	0.432903	0.978903
0.32_376.0091n	0.321083	811.026	31573.3	62534.5	60138.5	23971.1	24341.1	43998	17663.2	86334.6	39433.4	43252.8	78146.7	76043.4	48649.3	23955.2	29526.7	35826.3	27092.9	97910.2	69243.7	1287.92	31257.3	16479.8	22190.6	42736.7	24578.7	30680.1	26849.8	64929.1	69659.8	79601.6	65499.9	64456.4	49049.1	71330.9		NA	97910.2	0.717663	-0.200736	0.55795	0.0332046	0.388437
4.92_595.0420m/z	4.91795	595.042	15570.6	18805.9	15690.2	16198.6	16703.5	17038.7	11860.6	14452.2	16872	16966.6	17000.5	12903	13808.3	21590.4	16218.1	15977.7	17442.4	18287.8	18691.2	17147.4	19848.3	13983.9	15606.6	13353.5	13264.7	12101.3	16307.6	19311.1	19864	19444.6	16478	13539.9	21138.9	16475.9		NA	21590.4	0.717663	-0.0596749	0.995132	0.131856	0.74297
4.50_561.0126m/z	4.50428	561.013	74866.6	77511.7	76726.1	75786.3	77327.7	74971.3	77837	66383.9	74017.6	82538.9	78451.4	75998.4	74384.9	74810.8	75064.2	74797.3	73717.3	76894.6	76633.2	71149.2	74801.7	78335.5	69839.5	79896.1	74769.9	73862.6	77406.7	77851.8	78608.4	74489.3	78133.4	78954.5	76945.2	77803.7		NA	82538.9	0.717663	-0.016932	0.838306	0.162452	0.847952
4.77_269.1779m/z	4.76997	269.178	6134.77	4540.12	3858.3	4793.38	5200.68	4423.95	4674.96	4926.8	4192.51	5106.98	4779.8	5533.3	4920.52	5632.97	4665.44	3065.3	5170.1	6499.85	6071.54	4124.83	5681.65	5825.55	4260.36	4838.93	4996.6	5634.45	4517.99	4155.32	5422.76	5589.47	5227.05	4711.19	4889.33	5474.13		NA	6499.85	0.717663	-0.0799051	0.863838	0.725294	0.867535
5.32_347.0263m/z	5.31603	347.026	7258.37	5669.09	7334.65	8243.99	4462.24	6752.31	6367.67	5252.59	5500.14	5584.8	6977.78	6522.55	5155.7	7079	7005.85	3573.25	6948.36	4390.87	4983.21	3910.11	5225.91	7752.91	7287.8	5409.31	5464.57	6349.94	6451.31	7249.36	7140.7	4577.78	5789.7	3279.55	5644.96	7109.41		NA	8243.99	0.717663	0.0813669	0.867712	0.732439	0.927317
4.91_563.0303m/z	4.90698	563.03	7128.77	14507.7	14003.8	15206.9	14150.9	15111.2	16155.3	18220	14817.7	9566.68	13722.8	18791	15290.9	12119.9	12051.5	11747.4	11862.5	14134.2	9971.92	18804.8	15919	14215.2	17253.1	11832.7	13697.2	15437.2	19015.6	13552.2	16303.2	11403.3	16139.8	10387.9	16722.1	16791.9		NA	19015.6	0.717663	0.105696	0.353148	0.615003	0.930114
5.23_405.0106m/z	5.23382	405.011	96081.8	89127.2	85992.2	88974.9	80415.3	101768	84542.7	90691.2	93072.3	95749.3	89709	100470	103226	103320	86011.7	85543.1	85802.9	90380.5	88624.1	90291.4	98453.4	95080.7	101054	92580.3	81676.9	91450.6	97875.9	88655.1	92581.9	96176.9	89676.8	88465.4	93916.3	102898		NA	103320	0.717663	-0.0307177	0.647577	0.613795	0.940768
4.56_509.0363m/z	4.55908	509.036	13915.6	16939.4	12858.4	11885	8939.32	14845.5	7968.42	16178.4	12920.2	13476.6	16086.9	16816.7	14222.7	14564.6	16102.6	10407.2	15044.7	9370.66	14361	13505.4	12219.7	15718.3	12381.5	13379.6	13534.7	9124.07	12792	13945.6	14601.8	14676.2	15981.9	15549.3	10832.4	10164.1		NA	16939.4	0.717663	-0.0820524	0.940452	0.511219	0.960845
4.52_351.0155m/z	4.52072	351.015	20529.4	17737	23632.9	35684.6	21681.9	23740.8	13315.2	18806.6	23308.5	16528.5	18996.3	23265.4	31639.5	16066.9	16285.9	15762.8	22386	19660.7	17120.7	18066.1	28732.3	26074.7	21395.4	12338.2	18733.2	20517.7	21049.2	20342	22761.3	18843	21776.3	32307.8	26281.4	23254.6		NA	35684.6	0.719375	0.109016	0.665946	0.995511	0.66008
4.64_385.0216m/z	4.6413	385.022	7202.72	12109	15934.2	6667.85	12274.8	12457	10157.7	12271	14262.7	13989.5	12575.8	16277.3	13741.8	8295.77	9981.57	11573.6	12590.1	14520.1	11442.7	18705.3	15147.2	15874.9	10512.3	11328.7	12049.6	12906.3	11531	12988.2	10149.4	16111.1	11927.8	14036.4	13694	10931.8		NA	18705.3	0.719375	-0.0848651	0.436035	0.881355	0.734547
5.46_382.2436m/z	5.46115	382.244	2022.71	2034.3	2202.42	2052.57	1839.65	1983.05	2181.22	2648.36	1990.94	2508.73	1733.94	2168.09	1729.86	1052.69	1910.06	2837.51	2372.73	2268.19	1288.38	2541.53	2075.18	868.499	2129.28	2059.41	2677.9	1412.44	3013.34	2326.76	1405.34	2828.8	1426.82	2563.9	1977.61	1374.86		NA	3013.34	0.719375	0.0582198	0.904963	0.950902	0.828975
2.81_651.1221m/z	2.81417	651.122	148511	167606	90626.2	94195.3	115521	120050	127968	47773.5	149770	192600	150106	145223	117431	193826	69064.3	262837	176057	39303.1	175489	215593	189075	291039	282009	244513	272911	377801	252950	384644	238445	156521	389074	293125	289138	312133		NA	389074	0.719375	-0.254449	<0.001	0.570241	0.936331
5.25_385.0260m/z	5.25025	385.026	5256.77	4823.04	4174.64	3941.78	2471.02	3305.15	5065.57	4427.62	4333.94	5735.98	2312.8	7229.23	4008.42	3836.07	4633.94	2748.05	6597.1	8132.44	5243.76	3718.78	2707.07	5951.81	3124.24	4451.28	4407.38	5835.23	2869.26	4564.37	5351.52	5351.27	3926.8	4322.14	7495.68	6326.44		NA	8132.44	0.719375	-0.183876	0.932965	0.429122	0.983622
5.05_487.0166m/z	5.05028	487.017	15918.6	15162	18699.6	15621.1	15363.4	15054.1	14969.4	21772	18273.1	21124.2	21588.3	21011.9	12817.1	11127	16564.7	19304.5	24089.8	24743.6	14693.6	20116.2	17363.8	15879.7	18535.5	22340.7	19292.4	14817.6	14778.6	14392.9	16780.4	17111.8	17890.2	14463.4	10089.5	14310.3		NA	24743.6	0.719386	-0.109919	0.602157	0.745207	0.383356
5.48_583.0477m/z	5.47763	583.048	27078.5	23836.1	23225.2	21268.6	18855.3	25418.1	18008.7	19074	29867.6	21305.7	17657.4	24983.9	17718.8	22380.4	18308.7	23780.4	27053.6	20542.9	20305.3	20344.8	20574	19619.1	27768.5	21023.5	14849.8	12651.6	16428.6	32222.4	16816.9	11191.6	24005.1	25278.9	16210.6	20483.3		NA	32222.4	0.719386	0.0701511	0.341465	0.866968	0.909447
4.73_239.0673m/z	4.73447	239.067	40767.7	52141.3	50841.5	47811.9	26257.4	51476.4	39946.9	56775.7	53244.7	46092.9	41649.8	47032.5	41020.9	46180.6	30497	38174.6	42068.7	45861.7	44926.9	45819.6	46287.9	47586.3	48789.5	42979.8	45303.8	44887.4	42518.1	42694.9	45369.7	44944	40361.3	42912	44384.8	45475.9		NA	56775.7	0.719938	0.0952931	0.847872	0.392737	0.963228
2.81_497.3344m/z	2.81417	497.334	199641	199499	201534	196431	189753	198895	183572	188684	195951	202433	204696	193896	200441	203745	178129	189157	212731	202617	195319	197519	191705	199067	198244	198517	181111	193046	197820	199150	193981	197343	198317	200926	203171	198274		NA	212731	0.719938	-0.0174569	0.991393	0.303715	0.96903
2.20_150.0086m/z	2.19512	150.009	1097.95	356.056	1026.41	481.989	73.7257	1020.21	782.413	1294.48	686.244	768.186	838.154	2995.83	276.357	1100.43	643.118	496.851	293.59	4047.09	986.062	0	1166.21	475.811	1124.92	517.258	1152.28	1290.77	278.938	495.128	226.37	985.352	492.024	67.749	244.815	1185.79		NA	4047.09	0.719938	-0.496229	0.391436	0.787183	0.976153
4.75_483.0222m/z	4.74805	483.022	4898.28	7262.17	8089.45	8411.65	6318.08	9945.01	12481.6	9751.78	4622.58	8157.19	4782.04	9436.14	9614.38	10090.2	8138.6	10653.1	7599.06	6191.88	17581.6	9193.58	5225.35	11319.9	4924.72	7659.04	12091.3	11798	5235.55	11095.8	4291.01	7935.07	4785.42	8818.86	12970	12863.9		NA	17581.6	0.720006	-0.145464	0.968391	0.86891	0.845357
5.41_337.0057m/z	5.4092	337.006	18101	19242.8	15850.1	19100.3	12962.8	18059.2	10816	20647.7	12903.7	17226.5	17437.3	18495.6	19417.3	15818.9	13032.2	15912.2	19868.9	19737.1	17599.4	17737.2	19993.3	14481.9	16935.3	13354.7	13201.1	19808.6	20533.9	17792.3	17609.5	16428.8	15959.4	13033.5	16760.8	21939.7		NA	21939.7	0.720193	-0.0617512	0.964637	0.493313	0.978903
4.23_289.0104m/z	4.23312	289.01	10627.8	12169.7	13262.4	13290.8	11842.6	11997.3	8790.68	10792.5	11866	13307.3	13331.6	9812.17	15250.9	11418.4	10851.6	12386.7	11367.9	12039.6	12547	9338.27	10240.4	10901	8815.76	13441.7	10918	10230.1	13157.4	10702.4	11863	15362.6	12757.6	12340.2	12339.6	13150.9		NA	15362.6	0.721549	-0.0507001	0.794971	0.0473608	0.611421
1.52_310.0957m/z	1.5158	310.096	7224.61	4410.08	5218.63	4935.96	2999.38	6977.92	4976.82	2994.26	6741.34	5804.15	5400.12	5571.19	4878.85	4394.01	0	8399.42	7402.31	2834.74	5685.37	0	0	0	446.339	0	0	0	1175.29	0	0	0	847.167	0	457.061	640.738		NA	8399.42	0.722502	0.0249624	<0.001	0.694961	0.52634
5.37_435.0203m/z	5.36535	435.02	26275	33325.2	28783.1	24837.6	30093.1	25555.7	28292	25523.5	21328.3	33481.4	23839.5	22019.3	31415.6	22541.7	35092	26341.8	35524.6	27534.8	33656.1	35227.2	27187.2	30884.6	21345.4	25973.9	27768.2	28716	22553.4	28594.6	21846.3	34529.6	26851.1	21454.6	29832.7	32964		NA	35524.6	0.722502	-0.0722729	0.889228	0.866968	0.83024
4.29_353.0228m/z	4.2934	353.023	9836.4	12687	9702.8	10231.8	10306.2	13535.2	11395.5	13132.9	9295.48	9999.66	12145.4	8571.11	8866.85	9773.51	6934.47	13230.4	13643.2	10693.7	10785.2	11331.7	11737.7	13785.8	11432.9	11579.4	9303.51	9811.2	10076.5	6945.49	9615.38	10943.6	10860.9	10779.1	12946.6	10201.9		NA	13785.8	0.722502	0.0612042	0.987566	0.371178	0.970429
4.51_353.0140m/z	4.50977	353.014	12283.9	12689.1	17524.4	12525.5	14781.9	11401.5	20147.4	16678.3	16175.6	12926.4	16709.1	14363.1	9002.97	16990	15354.6	7306.43	19347.5	16962.6	8781.53	16955.9	15959.9	19118.3	18087.7	19913.9	8118.47	12811.4	18585.8	12854.3	11306	11728.3	17175.5	12179.2	14354.4	14143.8		NA	20147.4	0.722502	0.0793512	0.824466	0.496716	0.986752
4.34_482.2736n	4.34273	527.272	198037	179780	181305	167752	174268	182261	187656	181205	189662	193222	195557	175446	189707	184130	175234	176616	183748	196802	187631	176129	184968	199694	194358	186602	180597	183399	199584	199810	189852	170066	195453	191253	194836	191022		NA	199810	0.726476	-0.0183203	0.333878	0.399536	0.970429
4.29_273.0209m/z	4.28792	273.021	11305.3	10566.4	8738.95	10898.3	8889.39	9873.11	11146.5	7584.63	10946.9	8956.32	10971.2	6761.76	6939.07	10346.4	10338.2	11463.6	8532.9	9242.92	10722.8	9898.92	8282.95	9912.76	8643.69	6925.76	7425.46	11533.9	9302.19	10902.5	10337	9602.28	4906.12	8609.53	7088.8	8118.41		NA	11533.9	0.726476	0.0583904	0.334845	0.622678	0.978903
4.75_321.2114m/z	4.74805	321.211	121627	123096	118135	113377	116964	122252	124649	124386	125468	126007	112714	118044	122145	124410	111546	115382	116866	121857	123973	118568	120504	114003	116144	120728	113178	116680	128155	128831	125612	125043	128851	126287	126240	119791		NA	128851	0.72728	0.0150704	0.500647	0.142546	0.0219676
5.41_461.0431m/z	5.4092	461.043	13030.1	13212.6	15007.2	14862.9	14496.9	15683.2	16488.2	19425.3	16438	11490.9	18800.4	15672.7	21481.3	18003.7	15253.3	15842.6	18210.3	14528.1	15154.2	13917.7	16247.8	16697.1	14278.9	15611.5	9314.89	14463.6	16032.9	13015.4	11866.8	17784.6	14784.3	14037.7	13482.8	17042.9		NA	21481.3	0.72728	-0.0652575	0.322355	0.626159	0.970429
4.30_165.0557m/z	4.29888	165.056	199.656	2459.21	2035.54	2776.61	1474.21	1362.29	1940.59	2025.84	3030.54	2645.08	2558.18	3049.24	1114.57	2597.29	1592.9	1658.4	3390.6	2493.28	1120.94	2165.95	2559.05	2697.28	2605.36	2411.43	1284.75	2702.99	1328.39	2477.89	2456.4	2219.53	2719.25	2532.31	2509.57	2066.17		NA	3390.6	0.727663	-0.144687	0.509391	0.669095	0.841999
4.53_415.0350m/z	4.5262	415.035	6619.52	5965.86	7282.35	8698.98	4368.69	6376.39	8296.32	10271.2	1813.52	9113.18	11286.6	10366.7	10627.1	4694.77	5600.81	7940.46	3368.37	4308.54	13660.4	3043.19	13075.3	6943.73	9614.83	8923.7	5742.38	6981.43	9034.23	6664.24	4792.56	5871.76	11409.1	8935.31	6171.5	6123.98		NA	13660.4	0.727663	-0.199468	0.860785	0.719266	0.882741
1.87_372.0942m/z	1.87463	372.094	213735	153081	177858	253460	220371	276769	198179	219882	236756	271595	194506	164035	124867	179260	338807	238775	183938	146418	180095	2358.29	4632.16	0	2266.48	1986.34	1287.4	3315.71	0	1537.9	409.991	0	1628.71	1445.91	0	1611.82		NA	338807	0.730646	0.0690038	<0.001	0.407484	0.674339
5.48_381.1694m/z	5.4831	381.169	10104.7	9276.24	19291	12248	7324.95	17728.2	17390.9	11426	15390.4	8787.32	14211.4	11025.7	19868	13646.6	6141.24	13742.4	9098.87	10479.9	10206.7	11742.5	18745.1	11152.8	12279.8	8678.37	8527.87	12811.9	11825.6	11171.4	8186.19	10236	13593.5	14492.1	10885.7	15517.9		NA	19868	0.733086	0.130405	0.946189	0.732439	0.872622
4.39_287.2236m/z	4.38658	287.224	9278.55	10345.9	9079.79	9539.03	8585.44	9117.78	9694.71	10138.1	8703.58	11477.7	8498.15	8666.87	11474.6	8377.36	6427.28	7750.9	10108.5	6537.06	10604.2	11115.9	9024.46	10548.6	8903.07	10415.9	8338.88	10342.5	8976.78	8395.07	10330.9	8407.34	8340.91	8983.92	9197.5	9225.7		NA	11477.7	0.73347	0.0429584	0.776185	0.315194	0.964395
5.28_431.0313m/z	5.27767	431.031	27043.1	25204.6	18786.3	23337.8	15191.9	23731.6	19728.3	17052.2	19869.8	26630.7	21155.8	24128.8	20320.1	29942.7	24476	13424.2	20595.3	23837.6	24930.2	25584.2	21189.8	20863.9	28391.2	21233.8	16301.1	23529.9	15121.1	20339.8	18465.1	13756.5	16337.8	22031.7	26190.6	20392.7		NA	29942.7	0.73374	-0.0835493	0.604644	0.838269	0.544409
4.69_387.0221m/z	4.69062	387.022	10867.3	10377.5	15920.6	9615.45	11236.7	10262	11912.8	12544.1	11181.1	9890.36	12308.5	16434.7	14287.2	10943.4	7903.94	13393.4	15095.4	11546.2	13582.6	13007.9	11283.7	15643.9	13424.5	18442	13572.6	11392.2	16481.7	20985.8	9380.78	15605.3	11283.5	9576.46	12376.6	14103.6		NA	20985.8	0.73374	-0.0824365	0.311322	0.856994	0.876351
5.12_543.0277m/z	5.12422	543.028	19740.5	17088.8	14472.1	10409.6	10024.3	13552.9	13759.1	18320.2	13531.9	13257	16291.8	13878.9	14517.9	17456.9	11714.6	13007.3	17801.8	17898.7	20528.3	19200.8	15501.6	18203.1	14394.4	18384.9	8822.4	10905.2	11842.9	14519.9	14993.8	16910.1	15038.5	14147.3	18084.3	10202.4		NA	20528.3	0.736201	-0.0723284	0.86144	0.808343	0.881755
4.73_621.0467m/z	4.72898	621.047	19772.9	22600.6	24194.2	23747.1	25741.5	23342.4	27011.7	26060.2	18625.1	23782.3	21012.9	23555.8	16350.6	18880.9	28958.5	23706.5	22729.8	24736.6	19180.8	23957	22956.5	17976.1	22640.6	24790.8	18663.2	20178.3	22653.8	19652.3	24114.9	24010	29404.2	22615.7	25416.9	22331.1		NA	29404.2	0.739489	0.0509729	0.986021	0.910263	0.611421
4.98_659.0498m/z	4.98407	659.05	38069.8	39133.9	37542.8	41663	51467.9	39687	36360.6	47922.3	40473.4	44211	43401.1	47824.5	34102.3	35752.1	36261.6	28742.6	39862.4	44548.1	39562.9	34562.7	37388.5	47191.8	44626.7	40275	36783.5	39569.2	42194.8	38088.3	47166.5	43662.8	34294.6	45658.8	44990	39919.6		NA	51467.9	0.743465	0.0480837	0.824431	0.935891	0.734547
5.06_615.0447m/z	5.05577	615.045	57503.8	65303.9	53340.3	57181.6	54887.7	72672.8	53186.8	61264.8	68779.3	60411.4	61213.8	57462.4	57140.5	66218.4	41835.6	51620.9	55751.3	63766	62279.2	48239.4	51653.3	63271.6	66366.8	43443.1	51633.9	53685.3	70314.6	61037.7	60819.8	63171.1	64905.3	69275.5	57566.3	53866.1		NA	72672.8	0.746453	0.0454785	0.926818	0.574176	0.333572
5.44_365.0344m/z	5.43923	365.034	6657.48	10166.4	6290.43	10394.3	7869.81	6704.8	6197.38	7872.62	8383.73	7651.6	7433.6	7335.83	8269.11	8684.23	6142.69	5907.79	6862.66	7545.44	6948.67	6240.3	9317.2	3445.09	6873.17	8045.3	9176.37	7847.33	10285.6	7774.19	7483.57	9223.55	9114.29	7260.51	6906.08	8278.75		NA	10394.3	0.746453	0.0740331	0.889988	0.787972	0.612121
4.66_507.0490m/z	4.66322	507.049	21237.6	17866.3	13935.1	10112.1	13264.7	14270.6	16670.2	16183.4	19633.5	23740.6	13847.4	11217.3	21768	17121.1	14108	12916.6	22905.8	19687.9	18649.1	17025.5	14118.2	17249.1	19476.6	15114.1	14915.6	18905.3	19481.4	12670	13266.3	17311.6	11623	16458.1	17704.3	12381.1		NA	23740.6	0.746453	-0.100849	0.777271	0.986687	0.684154
5.50_634.0424m/z	5.49955	634.042	18565.1	19907.2	16084.6	17094.7	19207.1	21490.3	23690.2	24329.9	18114.4	17103.8	21925.8	17239.2	16728.6	18291.8	20862.1	16579.7	21124.6	18576.8	19819	14001.2	18614.1	19950.3	19977.6	18159.3	18076.9	18151	23093.9	18027.6	18398	15975.8	21818.9	14316.9	24281.8	19234.5		NA	24329.9	0.746453	0.0520785	0.763988	0.99442	0.748132
5.37_287.0100m/z	5.36535	287.01	17665.4	15463.6	17933.8	13457.2	13705	16960.9	15146.7	11582.8	12481.9	16548	14680.5	16884.5	16770.1	15213.5	13152.2	15696.7	13845.2	15062.4	18242.5	16398	16038.4	15652.1	14403.9	14773.7	13409.4	12544.8	17198	13527.3	9985.28	13083.9	13409	16000.4	14873.4	15994.4		NA	18242.5	0.746453	-0.0443084	0.523547	0.923548	0.783064
4.78_425.2585m/z	4.78093	425.259	20528.2	18688.6	20702.1	20804.9	19932.1	20928.3	27271.4	20839	20896.3	23143	21968.4	19088.5	22641.3	19171.4	18658	21164.8	18284	21505.6	18098.4	19793.2	22655.8	17697.8	19997.2	20294.6	22043	20664.7	23005.7	21748.4	19971.9	21156.3	15731.3	20358.4	24839.9	22561.8		NA	27271.4	0.746453	0.0387259	0.972702	0.922197	0.800343
4.70_635.0823m/z	4.6961	635.082	13721.3	10044.1	11264.1	15736.7	17541.3	7137.31	14634.5	14210.9	16100.6	10844.2	11203.1	14317.9	13279.9	10713	15286.2	10180.4	13157.2	5751.88	15267.7	13638.4	9807.08	13890.1	9285.31	17574.7	11718.4	10766.2	12870.7	11958.6	11144.7	13300.2	14103.9	15165.9	8843.63	15121.1		NA	17574.7	0.746453	0.108597	0.947716	0.808343	0.828975
4.73_443.3497m/z	4.73447	443.35	6476.41	6413.57	6008.33	5418.9	1973.64	8028.95	4618.92	7229.57	5208.6	4793.39	5657.04	5987.03	4967.28	4951.33	3788.77	4905.68	5469.99	3765.89	3766.16	6027.77	7011.41	6113.11	5384.08	5125.21	5557.58	5309.89	4919.21	4450.41	5586.24	3883.89	4019.86	3857.81	5194.24	4517.53		NA	8028.95	0.746453	0.172254	0.979227	0.141687	0.875862
4.48_457.0270m/z	4.47688	457.027	24579.8	31760.7	27807	25392.7	27764.2	28859.2	25581.3	24164.3	26592.5	29277.8	32292	29901.6	30452	30213.8	24264.3	24827.1	26929.6	27930.7	23871.3	24464.7	27381.6	29099.4	31122.3	24485.5	25096.3	23889	30021.8	27119.4	26759	26326.2	25746.7	30418.5	22803.6	24420.4		NA	32292	0.746453	-0.0382782	0.610097	0.714987	0.940823
2.54_565.1217m/z	2.543	565.122	12977.2	13611.8	8140.29	6547.29	7570.36	12500.1	10493.9	2518.86	18021.1	15740	13167.2	13528.8	8697.84	18621.7	6581	25698.4	16326.7	2222.05	15806.5	18112.5	15788.4	29219	22617.8	18750.2	18960.3	29170.2	25031.6	47741.4	28803.7	12562.9	43355.5	26332.7	30299.4	50992.1		NA	50992.1	0.746453	-0.284239	<0.001	0.303715	0.953996
4.66_371.0053m/z	4.65775	371.005	11606	14135.9	15600.3	8512.63	12964.1	13082.7	8705.51	9510.61	12718.3	14357.7	10915.4	12836.2	10623.6	11442.3	14241.7	15020.1	18418.7	12083.9	8840.63	15213.7	15395.4	16140.8	13363.7	12642.6	9834.95	11334.7	14205.5	10731.3	14119.8	17138.2	11692.7	16724.9	13028.5	13666		NA	18418.7	0.746453	-0.0814526	0.354233	0.596646	0.953996
4.48_569.0396m/z	4.47688	569.04	4706.15	5645.58	5418.18	5992.7	6604.16	5035.53	7167.44	6045.53	4210.07	8641.41	5581.34	4400.25	6668.65	9802.64	5650.75	4205.33	8439.99	6408.46	4186.97	6219.13	3866.47	7574.33	6650.69	3833.45	7957.45	3867.02	6272.82	5793.18	5951.03	5260.05	5132.53	5034.97	5989.02	6281.86		NA	9802.64	0.746453	-0.124905	0.78479	0.64076	0.955324
5.03_709.0471m/z	5.03372	709.047	23160.6	19233.8	15395.1	24995.2	31756	24194.4	19399.2	25567	23010.9	23423.9	21761.3	22173.4	19314.9	18684.2	18026.4	18340.2	22697.1	25633.5	22421.8	25145.6	23815.9	24206.3	21266.6	18801.3	19366.8	17662.4	24761.1	19523.6	22109.7	26530.1	25437	25462.5	24961.6	25394.8		NA	31756	0.746626	0.0778562	0.647623	0.859552	0.517598
4.52_162.0015n	4.51523	383.002	1.54645e+06	1.47794e+06	1.52515e+06	1.54792e+06	1.51295e+06	1.51275e+06	1.52882e+06	1.52728e+06	1.49258e+06	1.51833e+06	1.54868e+06	1.5792e+06	1.55223e+06	1.5722e+06	1.43869e+06	1.4422e+06	1.55357e+06	1.59065e+06	1.55963e+06	1.46468e+06	1.53554e+06	1.53135e+06	1.56025e+06	1.52195e+06	1.45633e+06	1.50582e+06	1.56799e+06	1.56356e+06	1.57307e+06	1.55061e+06	1.56741e+06	1.51422e+06	1.5714e+06	1.51471e+06		NA	1.59065e+06	0.746626	-0.0107664	0.853445	0.144027	0.783064
2.18_550.1324n	2.18415	531.115	264.617	0	258.72	0	140.257	0	295.841	403.179	5.96075	162.707	162.677	0	264.337	1.66202	309.484	436.33	210.048	13.4048	295.717	0	0	0	0	478.467	0	0	216.28	6.86739	0	0	0	170.566	0	0		NA	478.467	0.746626	-0.199492	0.0250695	0.550721	0.978903
5.47_301.0460m/z	5.46667	301.046	5966.56	5865.64	5328.92	7695.21	4694.4	4738.2	5640.63	5641.45	6721.96	5944.46	5935.18	4099.03	5575.63	5522.84	5334.59	4392.78	6234.24	5028.14	6677.65	5164.87	4605.73	3747.84	5459.67	4538.99	5510.91	5876.2	5348	6535.02	4301.31	5694.04	5376.55	5433.38	4710.99	5216.29		NA	7695.21	0.747107	0.0595447	0.333967	0.988326	0.717256
5.48_437.0189m/z	5.47763	437.019	21718.3	33205.8	33741	30068	34035.9	26947.2	38063.3	37492.8	25595.1	27348.9	33168.5	30278.6	34651.3	32226.5	34847.4	33480.1	37899	28985.1	34123.8	29323.9	39515.4	41215.5	40502.8	35127.6	32351	30898.9	35369	28798	30337.8	29660.7	34947.4	32233.6	28444.2	36398.5		NA	41215.5	0.750614	-0.0467444	0.539537	0.905452	0.58635
4.89_565.0335m/z	4.88505	565.033	21137.3	20934.6	18455.7	23279	26278.9	17314.5	14104	18535.3	24490.3	14059.9	20124.4	15238.9	17392.4	15031.3	20692.9	19689.8	24904.3	27407.3	16364.1	22345	16974.9	18048.9	22495.5	16122	23872.8	21044.3	17587.1	23347.9	21051.6	18565.2	19870.5	22837.6	21208	21347.6		NA	27407.3	0.750614	0.0713927	0.693839	0.821853	0.800343
4.81_241.1812m/z	4.81382	241.181	7574.55	4520.93	4760.36	5675.75	4172.57	6314.47	5334.72	7061.21	6487.22	5714.52	3781.77	7195.79	5321.72	6061.81	5955.72	3056.31	5853.97	5038.24	5331.56	4486.03	7713.65	6577.95	4886.69	6583.38	8012.36	6540.82	7450	9229.02	7958.12	6280.57	5851.87	6481.11	10550.5	8094.76		NA	10550.5	0.751649	0.0785634	0.015881	0.80959	0.544409
4.75_473.2822m/z	4.74805	473.282	2.92361e+06	2.80015e+06	4.00232e+06	3.64292e+06	2.69513e+06	3.23156e+06	1.31677e+07	2.9748e+06	2.88042e+06	2.98413e+06	4.59392e+06	3.1291e+06	4.86673e+06	4.34745e+06	2.78435e+06	32709164	4.24403e+06	3.39484e+06	3.55633e+06	5.44541e+06	4.96899e+06	3.39959e+06	3.72669e+06	3.07098e+06	7.71058e+06	6.28187e+06	2.92836e+06	3.23695e+06	2.98656e+06	3.08239e+06	3.39422e+06	3.0021e+06	3.93875e+06	2.97359e+06		NA	32709164	0.751947	-0.44756	0.843146	0.905452	0.544409
5.07_339.2505m/z	5.07225	339.25	5871.43	4725.52	2582.11	2401.49	4786.63	1707.21	2795.21	3420.15	4691.47	7053.83	914.184	5148.67	5410.82	3230.82	5552.02	3776.43	4632.89	6738.4	3709	5162.91	3060.01	3637.05	3073.74	3354.48	4291.67	5506.06	4960.39	3475.48	2702.3	4267.59	4657.93	4772.34	4977.57	2902.34		NA	7053.83	0.751947	-0.230968	0.880483	0.673679	0.904027
4.48_236.0630m/z	4.48235	236.063	2993.92	1128.8	2387.43	1285.29	1668.45	1176.44	1063.21	1734.26	2021.01	1284.31	2687.09	1509.12	1690.14	1721.58	1150.89	3233.6	2080.85	1617.92	2325.77	3019.32	2473.11	2727.17	1034.43	2499.89	2851.77	3866.91	1565.77	2044.87	2236.27	1986.73	1877.15	3066.27	1169.35	1268.83		NA	3866.91	0.756394	-0.11663	0.346261	0.787843	0.544409
5.01_471.0193m/z	5.00613	471.019	27740	17063.9	32986.7	27272	23280.3	20129.3	13536.3	25331	19719.4	21994.4	22407.1	32118.3	22588.4	30217.3	24614.9	20987.3	24380.4	22973.7	22109.7	25725.1	26836.7	20500.8	35277.8	28364.8	21623.4	21926.5	14693.9	18433.6	21904.6	25178.4	21163.7	24680.9	30529.7	20853.1		NA	35277.8	0.756394	-0.0604085	0.981114	0.898759	0.611421
4.49_256.0178n	4.49332	557.021	70798	72076.5	84056.2	79233.6	82382.4	81441.6	72274.8	65855.2	69069.5	81149	77248.6	82316.7	69989.4	85629.1	69416.5	70947.6	77642.2	82611.6	77936.4	71053.7	74953.6	75078.3	71816.6	76114.8	69450.6	70492.9	74182.8	84553.3	76092.5	74200.2	76233.2	72088	80351	75619.1		NA	85629.1	0.756394	-0.0294082	0.665946	0.250238	0.933075
5.46_445.0190m/z	5.45567	445.019	60449.6	52108.5	64694.8	55780.9	53026.6	51272.8	51879.2	61600.3	48529.4	57562	57311.8	50149.1	54473.9	60560.1	58681.4	48122.3	62810.1	62437.1	62460.9	64220.5	55031.5	55922.5	62382.2	58663.6	44720.7	60527.6	56938.9	62468.4	55978.1	60385.1	63509.3	58446	59498.4	67762.8		NA	67762.8	0.756394	-0.0349674	0.442694	0.369121	0.946288
5.24_439.0245m/z	5.24478	439.024	12896.3	10453.8	12710.9	13913.2	12079.2	10577.9	12446	11134.1	6463.76	16541.5	9943.33	12216.3	7837.37	10049.4	14360.7	11526.4	12104.5	14744.9	15227.2	15610	8805.86	13537.8	9048.7	15238	12479.4	11404.6	13084.1	13509.6	11505.3	8386.57	15849.8	17891.7	15170.5	12031.7		NA	17891.7	0.756394	-0.0877893	0.615851	0.526196	0.995458
4.51_335.0291m/z	4.50977	335.029	7604.82	7786.06	8314.07	7685	7113.58	4592.01	5987.95	9263.64	7491.22	7441.44	6754.24	4730.74	8658.12	3384.89	6907.95	6496.22	6640.93	12021.1	5283.6	7282.75	9405.57	3596.45	6693.09	8775.24	8360.42	5767.14	7489.03	10495.4	6239.73	9131.02	8440.46	7416.02	8345.68	8757.72		NA	12021.1	0.758348	0.0683721	0.566309	0.910263	0.61785
3.25_395.1936m/z	3.24972	395.194	15161.9	15423.6	17890	14269.4	13678.1	12465.4	14189	16401.1	14233.9	16774.3	17066.3	15221.6	15910	13750	13915.4	13405.3	18679.5	14707.2	15054.3	11163.8	12154.3	11155.3	15439.1	12358.5	11291.2	13237.7	14604.5	15740.3	13259.3	12440.1	12978.4	12723.6	15994.5	17110		NA	18679.5	0.758348	-0.0390386	0.018425	0.109081	0.673767
5.31_276.0254n	5.30507	551.037	49766.4	50650.9	59747.1	42909.9	51045.2	60009.9	53102.7	58041.4	52124.7	49031.7	61388.2	53621.1	50765.3	54654.1	64344.5	39935.9	51461.6	71572.7	66785	46658.6	50338.3	63608.2	55093.4	46260.5	52628.3	58479.3	61215.9	68961.4	69002.5	56389.1	47414.9	57198.9	56762.9	73931.9		NA	73931.9	0.758348	-0.0605622	0.588516	0.197494	0.827312
1.51_292.1325m/z	1.51032	292.133	0	0	1386.43	3770.2	0	0	0	0	0	0	0	4140.4	0	4261.15	0	4358.25	329.245	0	0	0	3643.29	7000.83	0	3342.32	7323.4	0	7779.52	5261.91	0	0	1653.22	4413.17	0	0		NA	7779.52	0.758348	-0.826131	0.418212	0.879902	0.867535
4.90_583.0443m/z	4.9015	583.044	14852.7	8343.95	10088.1	9784.92	6187.15	12333.1	8164.99	9994.25	11955.3	6376.77	14894.9	11202.1	6242.61	9752.72	10725.8	8736.19	9728.85	7269.27	7962.15	12157.2	15509.6	11807.5	11225.1	15608.2	9910.45	7312.71	8049.6	11018.1	6640.68	13021.7	11872.3	5176.76	9901.38	13469.7		NA	15608.2	0.758348	0.0925008	0.591132	0.343153	0.908082
4.66_367.0065m/z	4.66322	367.006	10832.7	6753.47	12461.1	12924.4	6068.71	9018.24	11112.6	5132.66	5665.42	13101.3	7761.98	7912.07	5360.15	9064.71	7295.44	6612.91	7650.41	2574.73	10844	9146.28	9794.81	9037.67	11898.6	9630.4	8325.33	11517.1	6376.08	7828.21	6515.57	8556.32	9801.62	9240.5	6589.16	10892.5		NA	13101.3	0.758348	0.128019	0.533693	0.336666	0.970469
5.11_449.3247m/z	5.10777	449.325	1792.15	0	3835.3	2153.18	5464.72	0	935.792	3712.99	4187.29	5022.41	5628.78	0	1139.44	2982.67	0	0	1507.68	3098.6	0	3442.82	3811.74	3969.54	1752.79	5736.86	1911.25	0	1880.45	1110.09	0	0	3986.89	5796.5	1462.25	3269.32		NA	5796.5	0.758348	0.235876	0.71251	0.57319	0.977907
5.45_205.0110m/z	5.4502	205.011	8193.79	7673.97	7660.22	6921.25	8044.77	7793.05	9053.26	8246.86	8486.46	8947.11	6565.16	8545.89	8903.55	7153.41	7521.88	8770.67	8496.71	9963.54	8559.05	8400.13	8890.68	9360.17	8437.17	9208.17	10271.6	5400.21	8793.08	7449.08	8380.54	8988.8	10490.1	8937.32	6815.54	8863.36		NA	10490.1	0.761271	-0.040923	0.656569	0.784201	0.966054
5.44_321.0235m/z	5.4447	321.023	7173.3	12242.4	9430.69	10654.4	9107.87	12053.8	9677.84	9118.33	8882.06	10785.3	12724.6	9767.14	14765.5	7385.29	8251.65	10807.7	9913.51	10268.1	10702.8	6472.34	8263.08	7752.29	7001.31	10730.5	11642.5	10361.3	10592.2	11189.4	10382.7	5734.69	9062.48	9405.11	8914.43	9314.11		NA	14765.5	0.761271	-0.0709332	0.3159	0.623721	0.981835
5.36_397.0255m/z	5.35987	397.025	16037.3	19113.5	11893.3	16741.8	17741.6	15648.5	16481.3	20205.9	17049.9	17436.4	16388.5	24339.8	19826.4	14115	15490.9	16678.4	16359.2	18623.6	17989.9	16997.3	15503.7	16156.6	18195	16337.1	14757.9	17654.1	17891.7	14800.9	19090.3	14543.9	20160.7	16995.9	19902	17031.1		NA	24339.8	0.761271	-0.0554882	0.952955	0.462833	0.995458
4.17_247.0016m/z	4.16735	247.002	157571	155767	157449	150233	153346	147578	153171	155496	146255	155874	153633	159888	152471	153219	153903	139083	166441	161655	156044	145940	145157	145810	144142	155136	146552	137072	158704	155111	164936	156984	150759	151197	164902	148643		NA	166441	0.764429	-0.0145111	0.432597	0.0262715	0.396681
4.52_241.1820m/z	4.51523	241.182	4114.97	4315.4	2337.08	4060.56	4676.39	4343.87	4744.76	6122.2	6781.61	5573.66	3953.48	4257.55	7278.56	6251.1	5280.31	4015.65	5100.57	2866.84	6478.17	6327.63	2828.87	4447	5910.54	5194.03	4075.53	4003.23	5108.58	6594.3	4311.68	2674.57	4418.97	4777.38	3155.34	5645.83		NA	7278.56	0.764429	-0.101943	0.831759	0.814339	0.881755
5.46_459.0297m/z	5.46115	459.03	33905.1	22117.6	23491.1	33824.9	21381.3	26798.9	29878.8	24593	21351.7	24295.5	29825.7	22999.5	27671.9	25742.5	30742.1	26330.3	30601.4	26353.2	31426	25047.8	28041.1	26460.1	23119.6	25036.8	26702.2	33132.6	29298.6	29982.8	30811.5	20458.4	32089.3	18265.3	29560.3	26216.5		NA	33905.1	0.764429	-0.0454945	0.974667	0.778529	0.919807
5.44_698.0281n	5.4447	697.021	1.90296e+06	1.91122e+06	1.72181e+06	1.76531e+06	2.52064e+06	1.71323e+06	1.86303e+06	1.811e+06	1.82916e+06	1.93912e+06	1.77224e+06	1.7923e+06	1.81983e+06	1.73373e+06	2.02932e+06	1.81687e+06	1.79671e+06	1.75847e+06	1.75459e+06	1.7532e+06	1.84159e+06	1.73418e+06	1.72206e+06	1.76179e+06	1.74637e+06	1.68421e+06	1.89638e+06	1.75191e+06	1.79081e+06	1.76569e+06	1.77603e+06	1.92709e+06	1.73177e+06	1.95264e+06		NA	2.52064e+06	0.765919	0.0386814	0.442929	0.995511	0.61785
5.05_529.0312m/z	5.05028	529.031	14496.5	15205.4	15394.1	17375.4	12175.2	12879.6	13025.6	9280.71	10571.2	14174.2	17512	14441.7	17102.9	14188.8	8569.1	13405.2	12883.3	14550	17110.4	13200.5	14747.4	17270.4	13957.1	16497	13295.9	8935.67	15257.8	13681.9	14615.5	12405.1	13648.1	13020.8	15166.7	14555.6		NA	17512	0.765919	-0.0731691	0.917057	0.67753	0.945459
5.14_353.1427m/z	5.13517	353.143	454282	443627	457363	504096	277990	512647	401710	484398	416834	461988	482698	517929	479676	475836	336740	374099	496820	512052	501419	424203	431780	455524	453991	524741	408093	419353	443671	517851	517826	504011	488183	462217	492787	444148		NA	524741	0.765919	-0.0547321	0.665946	0.3197	0.965268
0.35_223.0462m/z	0.348983	223.046	7235.27	3311.16	6571.92	0	3323.34	6187.16	7036.41	10251.6	1678.66	12349.2	1528.63	2975.91	8506.68	4276.53	7279.15	888.691	28199.1	1107.89	5239.85	9682.84	8272.59	2351.36	4795.37	8111.6	8158.45	2586.49	14350.7	5236.17	10659.2	16855.2	9730.76	9508.22	5169.77	13129		NA	28199.1	0.765919	-0.356369	0.351085	0.459452	0.96903
5.14_351.1505m/z	5.13517	351.15	7052.5	1751.15	4263.61	9221.09	2380.54	7769.6	6701.4	9874.82	6058.49	7615.63	5733	6759.14	8320.38	8561.04	4580.9	3178.33	7739.96	6199.46	7621.46	7847.48	8199.28	6573.47	8198.39	9707.25	7330.18	5874.02	4429.82	9017.9	7354.62	7911.97	8688.92	4572.4	7340.46	6324.96		NA	9874.82	0.767518	-0.0803068	0.407845	0.869327	0.749365
4.47_827.0259m/z	4.4714	827.026	22287.7	25415.9	22256.1	24623.6	52834.4	24106.5	25993.5	21895.9	22968.9	24848.9	23169.6	23306.8	19677.8	24631.3	32507.7	25602.1	22014.8	24143.6	20935.3	20675.6	22806.8	20528.1	22812.3	23861	25150	25660.4	22583	25547.5	20719	19828.6	22149.7	24619.7	20637.6	21811.4		NA	52834.4	0.767518	0.111754	0.344873	0.547858	0.946288
0.35_526.0508m/z	0.35445	526.051	4888.93	4499.91	3347.96	3451.96	4110.69	5449.2	5894.18	3117.74	4333.77	3986.97	4395.2	3165.84	3096.18	4066.71	5506.47	5635.14	2610.16	3395.83	4341.76	5407.33	4833.21	5891.38	3611.49	4820.66	7323.01	4040.38	5153.38	5633.6	9088.05	5920.84	7903.99	5945.31	4646.17	7145.61		NA	9088.05	0.767523	0.0774644	0.00234187	0.733527	0.495368
5.32_481.0225m/z	5.31603	481.022	30464	38314.8	32828.4	38682	26220.9	36552.9	30459.9	34774	32808.2	27337.8	36742.7	37076.5	31328.1	32692.2	38508.6	33222.5	34131.3	43264.3	35547.1	30730.5	40451.8	44644.8	31039.4	36407.1	39970.4	37669.1	35983.4	31437.4	49010.2	42631.4	31660	36285.7	41269.4	32267.3		NA	49010.2	0.770025	-0.0446878	0.264485	0.776913	0.940823
3.46_582.1476m/z	3.46062	582.148	16321	27384	19153.8	16821.5	4468.52	10201.2	5576.56	17190.5	26629	12398	22436.9	19411.1	29843.1	15409	19131.1	13929.9	0	14533	10966.2	0	0	0	1064.28	1453.58	990.305	0	0	0	0	0	0	0	0	0		NA	29843.1	0.771399	0.0104446	<0.001	0.127888	0.674339
5.21_315.0148m/z	5.20642	315.015	12417.6	11394.4	15680.2	13137.7	17963.4	16373.4	13778.8	14416.9	13992.8	8812.04	16895.7	18125.7	17103.1	15644.3	14962.1	13458.6	16060.7	15801.4	17140.3	20430.4	13180.3	16018.6	12202.7	16727.3	15059.6	10994.4	17403.3	13618.2	10315	13732.9	14198	13114.9	14513.1	15040.6		NA	20430.4	0.771399	-0.0706028	0.813507	0.944053	0.790453
5.34_256.0016n	5.34343	557.001	1.34386e+06	1.31068e+06	1.26809e+06	1.33214e+06	1.52643e+06	1.26524e+06	1.30951e+06	1.28492e+06	1.29607e+06	1.32153e+06	1.28361e+06	1.27521e+06	1.34861e+06	1.30532e+06	1.2961e+06	1.24836e+06	1.31513e+06	1.31419e+06	1.33032e+06	1.28832e+06	1.35875e+06	1.3003e+06	1.28812e+06	1.29493e+06	1.25474e+06	1.26386e+06	1.32785e+06	1.2955e+06	1.29301e+06	1.28798e+06	1.31852e+06	1.33647e+06	1.34296e+06	1.35727e+06		NA	1.52643e+06	0.772671	0.0170989	0.854241	0.992254	0.623047
4.64_325.1200m/z	4.6413	325.12	10403.8	10956	12972.3	14753.8	11265.7	13979.5	13337.6	12763.5	9747.76	13512.3	12868.7	11774.8	10768	10036.8	11279.8	9621.43	9866.46	14987.6	11788.1	10048.4	9862.45	12553.3	8825.42	11648.5	12866	12426.4	13584.7	15273.8	10871.8	14692.8	10978.4	9887.25	13112.6	10683.5		NA	15273.8	0.772671	0.0495499	0.926818	0.887164	0.652522
0.33_745.1117m/z	0.33205	745.112	12116.6	8864.8	9327.27	15224.7	7954.29	18407.1	4884.04	0	10257	15148.7	5093.44	3767.97	11967.5	8508.82	7902.88	14628.2	12623.7	1771.8	16601.5	12281.9	10377.9	11460.2	10401.8	14172.1	11866.2	13823.4	18949.1	9003.29	18949.6	14823.7	15022.2	6025	16314.5	18367.4		NA	18949.6	0.772671	-0.0134349	0.418212	0.610658	0.898919
5.29_513.0300m/z	5.28862	513.03	24101.8	16927.8	27260.1	18395.1	21363.6	24420.6	24801.1	26475	25081.8	22662.2	14701.4	20304.6	25544.3	23316.2	31360.6	23846.1	18915	19874	18487.5	27688.8	21854.9	25391.4	25117.4	26633.2	21094.3	23705.4	31708.9	16360.3	22931.1	27414.3	25726.6	29812	24503.1	20964		NA	31708.9	0.772671	0.0577398	0.360781	0.776913	0.909202
4.68_435.0179m/z	4.67967	435.018	29820.3	20955.4	30194.1	25874.2	17868.3	28314	30314.1	22791.3	30206.7	28465.5	25717.6	29927.6	28789.8	21490.3	33146.3	26402.8	25403.1	32896.1	24291.2	24151.1	24079.3	25390.4	26418.9	23427.8	20496	36211.1	27557.3	30000.7	25128.5	27093	35849.8	24233.9	29509.7	30864.4		NA	36211.1	0.772671	-0.0516953	0.914218	0.31421	0.909447
5.18_379.1573m/z	5.1845	379.157	234393	227830	235675	231546	156817	248447	219350	245072	238112	244152	243661	251040	248102	230303	188952	203665	249296	240815	254342	226724	236459	247733	241848	262481	210968	228923	241141	247816	251728	269880	264846	249351	240776	246561		NA	269880	0.772671	-0.0392984	0.271125	0.320434	0.955324
4.71_593.0603m/z	4.71253	593.06	6824.38	5690.34	8935.5	2220.12	6196.68	1806.55	5567.92	2740.4	6288.37	5738.61	6210.7	6519.02	3567.78	6494.7	6004.64	4213.83	5384.8	4654.54	5138.8	6197.15	5435.61	7197.51	7182.06	4733.62	3380.35	3512.95	5983.24	5883.71	6749.62	6199.57	7325.94	5050.06	7171.9	6625.6		NA	8935.5	0.772671	-0.0477791	0.469835	0.344466	0.973715
5.16_501.0389m/z	5.15708	501.039	22787.9	18543.8	21893.1	20784.6	26095.4	21834.9	23540.7	29815.5	23051.6	19465	20743.9	21212.5	20169.3	28280.6	21002.1	25038.2	22610.7	15799.1	26148.8	22670.1	26881.7	25916.2	28302.6	21448.6	18938.5	25455	25719.1	30620.5	29915.2	20829.6	14384.2	26879.6	20273.2	22884.9		NA	30620.5	0.772671	0.0488055	0.618809	0.721866	0.973836
5.30_415.0148m/z	5.29958	415.015	19812.5	20814.8	25192.1	21914.9	26286.4	22690.7	21668.6	21205.6	24996.9	25739.2	23155.6	22779.7	23468.8	23027.7	24020.9	23468.2	31199.4	17687.4	23453.7	24521.1	23196.8	24698.8	29741.6	24187.9	22204.4	20031.8	28586	24290.4	23486.2	29537.2	22161.5	21258.3	24995.6	24878.6		NA	31199.4	0.772671	-0.0459425	0.489526	0.597662	0.981835
1.01_301.0935m/z	1.00637	301.093	14812	18631.5	18277.1	17698.5	11442.9	19831.8	16135.5	18070.7	23763.5	17202.7	19140.3	17423.5	18009.4	18990.9	16985.8	28094.7	16328.2	17380.4	17328.1	39474.7	20235.7	32111	25971.7	21153.4	25078.5	29591.9	25405.6	29676.6	24115.3	27465.6	27231.7	28544.7	22788.5	49202.1		NA	49202.1	0.772671	-0.058342	<0.001	0.645774	0.985878
4.56_341.1825m/z	4.55908	341.182	13470.5	12560.3	10730.9	12202.2	9327.03	10538.6	11000.4	16943.6	13297	13860.1	14364.6	12021	8871.41	13558.7	14937.9	11712.1	14318.4	13528.4	11881	12300.9	11817.8	14310	13717.1	13909.9	12859.5	13370.4	14237.6	10430.5	11354.6	11704.5	11331.5	12709.3	13311.1	12079		NA	16943.6	0.774353	-0.0537449	0.914629	0.96867	0.62402
5.25_473.0178m/z	5.25025	473.018	4601.03	11243.1	5505.85	5594.44	3750.34	9869.47	7057.47	5234.88	8229.01	7421.62	5343.33	8494.44	10686.4	5907.4	7511.19	4941.65	7228.58	5814.36	10650.1	11306.4	8627.33	4492.58	4099.47	3729.79	6763.65	4599.68	6703.67	8334.07	6991.52	6121.56	10071.8	2645.38	8764.77	7703.57		NA	11306.4	0.774353	-0.0864155	0.759181	0.535063	0.975148
5.48_288.0000n	5.47763	621.007	1.34742e+06	1.29527e+06	1.26177e+06	1.33353e+06	1.26712e+06	1.26258e+06	1.26656e+06	1.32785e+06	1.29188e+06	1.34214e+06	1.25661e+06	1.31419e+06	1.30157e+06	1.29034e+06	1.20094e+06	1.1677e+06	1.314e+06	1.30903e+06	1.29959e+06	1.23837e+06	1.32949e+06	1.28663e+06	1.27081e+06	1.31623e+06	1.20687e+06	1.21447e+06	1.32757e+06	1.32293e+06	1.28358e+06	1.29985e+06	1.31638e+06	1.3548e+06	1.29539e+06	1.36946e+06		NA	1.36946e+06	0.774415	0.0118685	0.787351	0.556057	0.34405
3.30_187.0661m/z	3.30453	187.066	2365.89	2757.9	2402.67	1757.6	2166.19	2318.94	3071.01	2940.6	2836.06	2214.15	2461.11	2232.81	1564.47	2064.63	2746.32	2762.54	2247.69	3157.16	2196.91	1996.84	1536.09	1999.52	2009.6	2217.58	2750.62	2539.62	2365.38	2598.38	2869.47	2398.42	2205.76	2659.36	2703.18	2913.73		NA	3157.16	0.774415	0.060786	0.880273	0.626159	0.376771
4.64_307.0260n	4.63582	673.027	198652	213485	187428	183535	275134	186537	189611	189490	189605	192159	190706	194624	188458	184148	201753	195951	192038	201952	192027	188028	178000	191558	180242	196904	184088	184127	203854	191267	195315	193634	190422	205125	194672	199881		NA	275134	0.774415	0.0411102	0.597131	0.912891	0.543561
4.41_251.0160m/z	4.41112	251.016	5422.83	7850.98	7104.24	7471.42	7754.96	8018.37	7543.23	8614.18	7352.84	7091.17	10099.8	4059.46	6240.41	6855.26	6419.09	7402.44	6209.11	7967.62	8712.74	6709.45	6162.59	6505.94	7725.9	7664.25	5798.1	6665.46	7430.54	6437.63	9921.35	7176.74	6478.02	7260.23	7797.28	8110.68		NA	10099.8	0.774415	0.048554	0.981114	0.925541	0.61785
0.32_116.0138n	0.315183	277.026	109110	307018	349731	87337.5	54051.2	146136	92499.2	520345	221476	115916	173109	211007	132691	91698.5	86598.4	123282	69494.3	211568	206413	117596	125649	155866	157755	196585	164871	104966	79136.2	173961	113606	202842	131050	159797	116060	154826		NA	520345	0.774415	0.388813	0.889332	0.637439	0.926162
4.64_439.0201m/z	4.63582	439.02	22089.8	19994.6	30672.9	20257.1	34273.1	25426.8	29148.6	35965.7	22078.3	25999	15623	33871.5	19474.9	15424.6	26338.1	33445.2	21813.1	38123.3	18059.2	29980.5	28682.6	31894.7	25493.4	22533.1	21351.7	34996.2	27215.9	12187.8	19562.2	25384.6	20366	27044.1	27871.2	37241.8		NA	38123.3	0.774415	0.0714898	0.926818	0.439116	0.955324
5.48_289.0161m/z	5.4831	289.016	7858.99	9162.75	12315.6	10440.8	8517.05	12655.5	8220.06	8104.14	9394.73	14305.7	9022.5	10899.7	7939.11	13783.6	10272.3	6653.63	11483.5	11018.1	9119.57	8545.87	12133.3	11160	11165.3	9365.98	9809.06	9890.48	12416.6	7424.18	10097.4	9249.93	8547.41	12184.3	11209.9	9225.23		NA	14305.7	0.775244	-0.0817004	0.88736	0.852358	0.845856
3.00_224.0577m/z	3.0005	224.058	0	4190.68	755.037	749.603	457.516	1400.23	0	389.748	2353.17	533.137	0	498.382	5782.37	1809.75	775.92	649.035	472.987	3192.69	2688.43	0	0	0	0	0	0	0	0	0	0	0	0	0	0	0		NA	5782.37	0.775381	-0.360331	<0.001	0.691886	0.881369
0.96_204.0883m/z	0.962533	204.088	10570.7	10895.4	10911.4	8002.1	6807.08	8635.22	10088.8	9503.99	11418.3	12606	8536.05	8156.51	11369.1	7878.72	11274.1	9123.73	12855.4	9392.85	11630.1	9408.4	8280.74	9426	8425.01	5842.14	12048.9	8151.77	12382.8	6861.3	6148.19	10835.2	9119.69	10203.4	6611.26	12185.3		NA	12855.4	0.775381	-0.0636575	0.395421	0.717694	0.977907
5.01_591.0212m/z	5.01162	591.021	38548.2	33615.5	33592.2	37373.8	43099.7	33194.1	39041.1	31049.3	36242.4	34878.3	43540	36409.3	32083.5	36389.9	32010	34688.5	40284.8	50717.6	38365.8	32257	36410.1	33145.1	40230.1	43184.3	35712.3	36235.3	37991.9	39573.4	39835	36537.6	39351.9	47083.8	28782.5	35243.5		NA	50717.6	0.775381	-0.0469956	0.926818	0.626159	0.978903
0.34_951.3104m/z	0.343317	951.31	8265.41	5437.02	0	8914.08	2343.15	17063.7	6450.6	3580.95	7471.26	17690.7	7183.43	6500.49	3810.42	11637.2	0	23566.3	0	0	24399.2	28462.2	20800.6	19328.7	19750.4	15413.9	23209	26141.5	34121.5	30070.2	34584.7	16946.5	26901.1	23274	25804.4	33471.8		NA	34584.7	0.778005	-0.359864	0.0379187	0.751687	0.861354
0.80_302.0667m/z	0.8036	302.067	4977.16	9304.95	5813.59	8350.98	8742.73	3509.72	7152.56	5962.55	8594.81	5738.14	3805.04	4236.25	10193.3	6540.39	8594.05	3381.97	7857.33	5128.79	7251.87	5305.24	3278.23	5872.6	6901.4	6227.05	7966.68	3635.4	4653.89	1432.68	704.861	3564.54	1483.64	3232.41	2557.38	1959.56		NA	10193.3	0.783122	0.100276	<0.001	0.0119517	0.179738
4.97_721.0337m/z	4.9729	721.034	20817.1	23133.8	19306.5	27495.1	26998	18120.6	25178.1	21932.5	25304.4	22028.3	27076.3	20590.7	23063.4	20518.7	23143.3	18033.4	26368.8	20259.8	19226.2	19392.5	19527.3	19251.8	25268.4	25712.1	22679.8	24473.3	19178	20736.6	24653	24323.4	19849.7	21031.3	18611.6	23846		NA	27495.1	0.783122	0.0492424	0.776185	0.601888	0.977907
4.69_611.0717m/z	4.68513	611.072	13618.1	17478	19475	21981.5	19240.8	21998.9	18203.5	11982.6	15866.4	16120	24665.5	21327.8	15044.4	15361.2	19071.6	20027.3	17290.7	21865	17385	20023.6	17535.2	20483.8	16834	19180.6	17050.7	13636	16371.1	17691.5	19274.7	20303.6	18185.2	17659.5	19752	16104.3		NA	24665.5	0.784057	-0.0577215	0.958534	0.64076	0.946288
5.14_323.0195m/z	5.13517	323.019	21357.3	13948	25686.6	20088	14508.9	17647	16709.2	13893.7	20686.7	19982.8	22120	14531.1	16294.9	27144.6	21757.7	19850.5	21863.7	12865.3	20453.8	20890.7	20020.7	26341.6	19426.5	22060.8	11211.5	14639.9	24317.4	24663.8	20558	22485.6	24716.5	18493.5	21278.3	20722.4		NA	27144.6	0.78688	-0.0740904	0.502766	0.311016	0.888192
4.60_530.0232n	4.60293	529.01	1.98127e+06	1.96999e+06	1.95985e+06	1.96181e+06	2.00126e+06	1.97753e+06	1.87358e+06	2.01042e+06	1.96177e+06	1.97018e+06	1.93993e+06	2.04583e+06	1.93797e+06	1.95564e+06	1.8145e+06	1.78997e+06	1.95964e+06	2.04848e+06	1.99305e+06	1.85534e+06	1.88376e+06	1.9405e+06	1.97906e+06	2.0366e+06	1.82392e+06	1.85055e+06	2.03327e+06	2.00113e+06	2.05646e+06	2.06031e+06	1.99417e+06	1.99626e+06	2.00175e+06	1.94173e+06		NA	2.06031e+06	0.78823	0.0106691	0.870229	0.360761	0.201475
5.13_433.0418m/z	5.12968	433.042	15216.8	11470.5	14413.5	17693.5	14511.5	14726.5	13551.5	16906.3	13036.5	17123.3	14668.8	16922.1	14544.5	13765.6	11017.7	14711.2	13288	12848.2	10915.4	7573.64	15293.2	10747.8	14208.8	15144.5	15515.5	13319.6	16263.4	16509.3	15194.2	16395.1	14590	16206.3	15482.6	17006.2		NA	17693.5	0.78823	0.0443223	0.898338	0.433733	0.326943
5.43_239.9994n	5.43375	719.016	2.88048e+06	2.83661e+06	2.70598e+06	2.76331e+06	3.25866e+06	2.71073e+06	2.81974e+06	2.79787e+06	2.73388e+06	2.85899e+06	2.71566e+06	2.77878e+06	2.83322e+06	2.78394e+06	2.84048e+06	2.68972e+06	2.81285e+06	2.80268e+06	2.77518e+06	2.70802e+06	2.83586e+06	2.74988e+06	2.75367e+06	2.76225e+06	2.65047e+06	2.67531e+06	2.85483e+06	2.8284e+06	2.76498e+06	2.75784e+06	2.74767e+06	2.94044e+06	2.81273e+06	2.86005e+06		NA	3.25866e+06	0.78823	0.0160011	0.652964	0.814339	0.495368
5.45_261.0211m/z	5.4502	261.021	24377.4	32635.7	36650.1	31429	29783.5	24826	21383.4	34458.9	28290.1	31040.8	31060.9	34069.1	26916.5	34839.6	30772	32479.4	27290.5	30383.3	26154	30237.7	31926.4	26936.4	27748.9	32697.4	30930.7	27847.6	29649.8	25648.1	32842.2	28887.4	24770.6	28004.8	31676.7	33681.1		NA	36650.1	0.78823	-0.0396512	0.939928	0.807823	0.861354
4.43_267.0108m/z	4.42757	267.011	23480.4	19459.2	26071.4	22841.3	18429	33176.9	30844	23798.3	26866.2	24720.2	30252.8	21901.4	26236.5	23530.5	27612	19932.5	27871.5	29170.4	31891.5	17785.6	20222.8	17661.2	21418.7	32792.7	23143.1	26536.8	23205.1	20724.3	27565.6	26839.3	25882.4	21937.2	28731.1	29945.4		NA	33176.9	0.78823	-0.0512949	0.608077	0.338701	0.8997
4.95_658.0407n	4.95083	703.014	184856	181052	179767	177326	257533	176561	197833	183359	168226	177406	177810	182454	180361	173507	199795	192970	179965	183999	175143	176301	185068	182818	182417	178855	180455	186490	180203	180270	184925	177489	175886	177651	180971	176635		NA	257533	0.78823	0.0391031	0.582098	0.562647	0.946288
4.21_273.1716m/z	4.20572	273.172	7212.03	3012.96	4770.48	5807.05	4892.94	2078.02	2492.29	4695.5	3505.63	5089.08	5041.91	2675.89	10896.2	5779.32	1802.69	6884.56	4611.84	3942.06	4581.25	3710.45	4831.44	3974.42	2426.92	5161.65	2655.3	5309	2833.8	2632.14	5399.63	5129.88	3773.06	5009.34	3771.73	5130.76		NA	10896.2	0.78823	-0.182626	0.774882	0.671544	0.94762
0.35_521.1749m/z	0.348983	521.175	2322.65	4304.22	1358.37	0	1169.36	5024.09	4888.32	1375.07	3269.26	6749.94	4497.81	2170.9	4158.19	3337.99	6246.76	3072.42	6629.26	9.0153	3602.82	13102.1	4154.08	1787.5	2048.84	4570.88	4695.09	5040.37	10841.3	7082.55	7797.62	4447.53	4088.3	6116.35	3986.37	17300.3		NA	17300.3	0.78823	-0.429373	0.224444	0.540652	0.964957
5.47_265.1477m/z	5.46667	265.148	1.87922e+06	2.0212e+06	1.9361e+06	1.98812e+06	1.84583e+06	1.943e+06	1.91883e+06	1.97444e+06	1.80908e+06	1.90837e+06	1.97841e+06	1.97732e+06	1.98361e+06	1.97926e+06	1.85226e+06	1.82993e+06	2.01547e+06	1.9794e+06	1.95571e+06	1.90209e+06	1.99196e+06	1.9122e+06	1.94121e+06	1.97673e+06	1.87571e+06	1.87471e+06	1.88183e+06	2.00646e+06	1.98546e+06	1.99307e+06	1.97602e+06	1.91402e+06	1.96159e+06	1.86644e+06		NA	2.0212e+06	0.78823	-0.0113659	0.965418	0.519632	0.995458
4.52_411.0216m/z	4.51523	411.022	10847.7	11953.3	12593.9	16267.9	12632.5	6399.42	7218.08	14018.4	14012.1	4538.19	13282.3	13026.3	10889.1	10047.4	9914.48	10680.2	9482.74	12169.7	11751.7	8181.66	15048.1	10772.7	12232.1	5476.56	12090.9	17900	11442.5	12105.5	16117.8	11059.8	6835.21	4586.5	9529.71	14186.3		NA	17900	0.788839	0.106883	0.938918	0.673121	0.98675
5.45_361.0388m/z	5.4502	361.039	2330.65	2850.4	2586.96	2683.55	1556.82	2147.79	2313.56	2662.87	2313.87	3015.93	2982.3	2725.2	1819.78	1735.34	3327.57	1303.58	4562.42	3372.01	2609.35	2816.29	3219.07	862.353	2937.36	2902.32	3393.81	2364.79	3778.96	2613.03	4452.63	3894.98	3027.26	3159.61	3202.22	4499.07		NA	4562.42	0.789421	-0.141572	0.330308	0.18496	0.734547
5.34_355.1160m/z	5.33795	355.116	7459.21	6757.85	7429.62	10614.2	8244.91	7818.16	7285.49	7755.32	7941.04	7884.72	7822	7944.79	7954.75	8329.42	7251.01	6018.12	10281.7	10406.7	9704.45	8431.69	6769.38	8217.8	8481.05	8795.57	6907.96	4789.98	10665.8	10803.3	5789.6	8069.02	9531.5	8958.66	8004.17	6667.13		NA	10803.3	0.789421	-0.0536783	0.867712	0.39254	0.881755
4.18_551.1939m/z	4.18378	551.194	16952.1	15084.4	13906.2	20405.6	1890.42	29637.4	6356.7	14836.8	29941.3	24753.5	25946.9	18676.2	12524.7	17596	12730.5	34554	12317.3	7371.94	14499.3	48635.4	17411.7	48391.2	27771.7	25929.9	26856.8	22084.5	28271.2	27778.5	12796.8	20440.4	18713.9	20724.4	30133.4	27780.1		NA	48635.4	0.790781	-0.0889528	0.0444244	0.974783	0.713177
4.45_323.0229m/z	4.45495	323.023	9830.68	986.683	7689.3	2361.81	4560.63	10932.3	9257.34	5976.59	3907.2	3143.19	11764.3	8016.3	3393.41	1146.99	5582.79	6316.31	7011.52	2632.53	875.569	4677.66	11205.3	5455.32	5106.49	4343.85	3204.2	2589.35	7326.16	13188.1	1320.65	6196.16	10836.9	4117.97	6446.82	7489.48		NA	13188.1	0.791865	0.212111	0.658601	0.944053	0.783064
4.28_600.2972m/z	4.28243	600.297	189453	189924	56541.1	35862.9	86747.6	55706.1	62225.1	65335.6	70609.8	44666.5	31450.9	79739.3	168012	159963	141213	68610.3	112990	113399	132070	38332.3	57431.3	54991.9	61762.5	69034.9	57280.5	48910	160888	68604.6	81508.3	71313.2	64967.6	87929.9	81686.5	60190.7		NA	189924	0.791865	-0.153196	0.379162	0.238243	0.881755
4.50_541.0453m/z	4.50428	541.045	11505.6	18535.7	13607.2	15290.8	16079.9	14543.3	13662.1	14053.8	12657.5	14031.1	15265	13573	16901.5	12933.7	10814.8	12243.6	14660.2	10900.9	16554.8	13400.2	13808.4	17359.6	13950.2	16746.7	10124.4	12425.7	17327.6	13243.4	13595.9	12933	12334	15699.2	16233.8	11904.2		NA	18535.7	0.791865	0.0460277	0.981114	0.866968	0.889582
0.34_609.1184m/z	0.337533	609.118	8937.21	9464.69	14160.1	10309.9	6575.31	14976.3	11565.4	11706.1	15376.4	5647.87	11633.7	9285.29	7418.03	13533.8	10452.5	14574.8	12560.7	8567.06	11047.5	21767.6	13010.9	16495.6	17018.8	13917.8	11538.4	10642.7	21465.6	10501.5	7600.39	10856	18957.6	13597.3	6681.59	14814.1		NA	21767.6	0.792228	0.0894803	0.182792	0.464187	0.946288
2.51_593.1521m/z	2.51012	593.152	156366	188210	99604	108161	68723.2	145963	176974	73661.6	141235	164839	128785	107582	132437	158660	82727.8	274436	166386	84635.3	151264	93175.8	153365	189492	145311	142778	174896	215249	247646	459562	209925	165573	371695	218344	286061	295293		NA	459562	0.793179	-0.119942	0.00250434	0.0453808	0.522823
4.52_315.0191m/z	4.52072	315.019	9988.1	11144.7	8620.49	7627.89	8608.33	9378.68	14531.9	7440.21	12832.5	7911.63	12605.7	11618.8	12814.1	12538.3	9448.95	9272.55	7622.27	11591.5	11151.2	8868.94	10170.9	12706	8515.56	12395.6	10250.6	15108.7	13949.8	11381.5	7147.87	7687.89	10365.6	10159.6	10421.4	9773.89		NA	15108.7	0.793179	-0.0617607	0.886103	0.983834	0.734547
2.02_297.0339m/z	2.01712	297.034	282024	288796	237529	247161	84146.7	333368	159968	226471	259384	232240	290479	294503	239402	233743	252881	291809	175361	241055	230789	407495	306193	310832	248755	306483	289959	374941	460221	262999	332957	393358	372139	303900	360668	407169		NA	460221	0.794605	-0.0529365	0.00197694	0.443854	0.984292
4.37_249.0208m/z	4.37013	249.021	5793.85	6678.71	4540.22	6806.92	6103.88	8289.47	7411.04	6209.76	7179.17	6215.88	6117.7	7274.93	4120.14	6813.1	4884.74	5117.26	7590.57	6388.43	7492.19	6686.38	7264.49	5098.86	5053.98	6652.78	4882.44	6391.24	5403.83	7138.59	7108.55	6537.08	4895.41	6369.64	4078.39	5733.03		NA	8289.47	0.795261	0.055743	0.588516	0.727799	0.953996
4.96_771.0499m/z	4.95632	771.05	12173	14966.2	13866.9	15092.5	24224.4	18321.9	20184.4	15215	11622	14995.8	16902.5	11942.1	16500.8	19037.7	17255.6	20726.4	16638	18708.1	17308.5	15609.5	12500.6	18558.3	20896.5	10494.5	13323.7	17884.5	12820.1	16779.4	13029.5	15219.4	15966.9	12537.7	12148	12036.7		NA	24224.4	0.795474	-0.0492118	0.243188	0.952894	0.715185
5.07_705.0352m/z	5.06678	705.035	15395.3	15200	13084.4	23286.3	21844.4	15564.7	16413.9	14238.7	20175.7	15345.9	17686.3	11399.2	16228.9	13788.9	18354.4	18057	12831.1	20745	16986.8	13232.7	19736.9	14685.6	11727.5	12938.9	14102.6	17178.9	15304.2	15166.1	15422.8	17240	19142.2	16086.1	19330.5	16613.2		NA	23286.3	0.795522	0.0660654	0.713665	0.838552	0.593257
5.46_383.1886m/z	5.46115	383.189	6.05814e+06	5.73307e+06	5.94905e+06	6.01057e+06	4.43125e+06	5.96204e+06	5.62688e+06	5.97217e+06	5.98654e+06	6.19451e+06	6.08885e+06	6.01794e+06	6.05302e+06	6.03544e+06	5.16298e+06	5.22644e+06	6.21556e+06	6.05741e+06	5.91623e+06	5.64944e+06	5.98075e+06	5.84532e+06	5.92769e+06	6.0481e+06	5.67683e+06	5.70339e+06	6.08372e+06	6.10342e+06	6.01689e+06	5.95735e+06	6.03142e+06	6.22281e+06	5.9648e+06	6.22264e+06		NA	6.22281e+06	0.796649	-0.0256087	0.535645	0.337397	0.955324
4.73_553.0296m/z	4.72898	553.03	10437.3	9775.53	10010.3	8670.32	9898.44	10621.8	3718.56	5998.44	12057.2	11447	2688.31	7622.65	8638.27	5167.85	7796.68	9635.91	7709.65	8100.05	12063.9	6790.68	7808.45	8025.44	8580.94	7048.7	5804.06	5768.54	11654.4	11183.4	13492.3	9950.57	13888.4	11048.7	10426.4	5676.59		NA	13888.4	0.797882	0.109281	0.698531	0.602142	0.355479
5.41_435.0247m/z	5.4092	435.025	10828.6	12415.6	5754.05	9512.96	11933.7	11790.7	11295.2	10080.5	14211	9943.38	8532.88	4654.73	11833	9830.67	10859.5	7740.1	13794.9	12923.7	10359.1	9167.07	10411.3	10713.1	9657.25	7142.16	8295.57	6580.61	10479.9	8526.01	6356.64	9258.68	10019.9	3085	8355.69	10162.9		NA	14211	0.797882	0.0786339	0.219795	0.587259	0.981835
4.77_501.0282m/z	4.76997	501.028	5610.04	8854.7	10013	10906.1	10589.9	13915.1	11651.4	6385.84	12083.4	8360.14	11923	13759.4	10596.4	7782.45	8814.66	11869.5	13544.5	9201.16	10705.6	11452.3	8929.9	14285	7786.81	10784	7677.21	12540.1	14574.9	9652	7166.75	6475.23	13085	12212.1	12924.3	7856.38		NA	14574.9	0.802078	-0.0634026	0.9693	0.838552	0.909447
5.42_325.1837m/z	5.42278	325.184	1.12335e+07	1.12753e+07	1.19562e+07	1.20609e+07	1.12095e+07	1.21275e+07	1.11708e+07	1.22843e+07	1.0876e+07	1.14423e+07	1.20731e+07	1.23483e+07	1.20116e+07	1.19815e+07	1.0813e+07	1.04418e+07	1.23455e+07	1.23302e+07	1.19749e+07	1.11646e+07	1.18381e+07	1.1874e+07	1.20017e+07	1.2365e+07	1.10652e+07	1.11475e+07	1.12602e+07	12389988	1.22753e+07	1.21663e+07	1.22567e+07	1.13926e+07	1.19942e+07	1.10436e+07		NA	12389988	0.804258	-0.0170523	0.867712	0.562527	0.990895
4.51_517.0460m/z	4.50977	517.046	3994.51	7040.87	6367.14	3840.26	7270.61	4077.42	3334.36	3685.81	4625.51	4229.7	4879.3	5442.06	5856.59	3236.57	3253.9	6260.74	2153.95	3981.84	5429.01	4534.84	7227.32	5101.1	4281.22	4207.05	6381.23	7380.52	6406.02	5786.98	5524.65	4284.34	6598.98	4103.15	5344.69	5055.57		NA	7380.52	0.80641	0.0944083	0.225824	0.721866	0.946288
3.53_843.2026m/z	3.52638	843.203	10115.8	7832.48	4994.07	9482.03	0	14875.6	1350.44	3946.43	15059.7	11418.6	1773.07	4441.73	5198.51	6465.73	1024.58	17210.6	6557.8	4022.17	9510.84	30148.3	7644.84	18284.2	6442.66	11640.4	12106.1	30703.2	19111.4	23322.7	10384.8	5711.56	42795.3	21045.2	33475.6	42566.2		NA	42795.3	0.80641	0.105848	0.0756906	0.57637	0.953934
5.32_717.0137m/z	5.31603	717.014	698666	709138	637310	684698	935600	639356	698983	649336	649702	699170	639238	644600	682756	662347	785629	681933	685462	647540	630807	662463	689114	640585	639730	650258	660905	636144	697571	662803	641042	669078	676201	715137	664652	697157		NA	935600	0.810281	0.0354065	0.578155	0.983834	0.703208
5.32_305.0272m/z	5.32152	305.027	12782.4	12661.9	8630.99	11347.2	7859.46	8113.74	12056.3	15722.7	9761.73	7838.56	10787.8	10725.9	10071.2	12035.1	8070.64	7596.65	10189.9	11563	12935.8	7987.42	9533.63	12724.3	12414.7	10022.7	9778.92	9011.17	12226.5	11634.1	8581.11	13115.6	7996.83	12554.3	13407.8	11372.6		NA	15722.7	0.810517	0.0766854	0.853092	0.96057	0.718446
1.84_179.0638n	1.83627	417.141	26614	25500.7	34192.4	40045.8	16318.6	57871.6	15762.8	25423.7	54938.4	23944.6	22311.9	37865.8	16272.2	46360.2	27054.9	47292	14674.3	21613.5	23928.6	22487.5	10843.9	86966.5	25893.6	17845.9	55285.4	25278.8	23015	152761	45183.4	18267	32166.4	76202.9	28555	27105.6		NA	152761	0.810517	0.158488	0.615948	0.865748	0.730765
5.47_383.3455m/z	5.46667	383.345	11988.8	9783.04	7848.62	6363.15	3724.93	5425.88	7417.39	6942.37	10064.2	8458.51	7669.85	5680.27	9030.87	6699.54	6619.05	4208.95	8196.71	5697.12	6042.94	6309.32	9560.88	6434.43	6546.45	7144.97	3085.79	4900.95	11136.7	7161.44	7275.71	7474.83	6929.54	5946.77	3937.93	7862.4		NA	11988.8	0.810517	0.123562	0.736054	0.954192	0.734547
2.48_414.1048m/z	2.48272	414.105	13247.8	10003	4145.29	6758.4	2391.98	12376.2	12952	3485.44	15769.4	11802.5	2292.1	2314.09	6777.11	6676.79	9495.26	26169.4	4031.49	1714.85	10796.1	0	0	0	0	0	349.971	0	0	0	0	0	0	0	0	0		NA	26169.4	0.810517	0.0938392	<0.001	0.439759	0.845856
4.20_646.3034m/z	4.20023	646.303	45385.3	280561	47150.3	19010.4	47834.3	61984.5	57931.8	16893.9	55115	2784.36	6971.22	28840.6	194767	43884.1	21707.2	27214.5	115201	84920.6	109930	46484.1	16352.6	14167.8	107924	81539.6	107423	61060.5	272336	3604.53	83479.8	64514.6	90556.7	115050	23119.8	50251.4		NA	280561	0.810517	0.0984932	0.810285	0.856994	0.908082
4.79_237.1169m/z	4.7919	237.117	12092.5	9285.56	13519.4	11930.5	13307.5	8219.17	7750.31	13224.4	8588.9	6663.18	7822.3	13662.2	8305.18	9949.71	10504.6	6282.16	14656.1	12268	11726.5	15091.2	9491.26	11068.2	7490.08	10550.6	10494.2	8229.49	9675.74	6889.37	10536.3	8624.66	8926.41	9997.42	12354.2	10712.1		NA	15091.2	0.810517	0.0660921	0.851171	0.645944	0.977017
5.16_469.0217m/z	5.15708	469.022	56880	74433.6	65094.5	57862.8	48710	62040.2	46538.7	60534.1	55800.7	67527.6	60906.3	63231.7	54391	65550.6	67321.2	49393.5	62032.8	68765.6	50661.6	74536.3	67350.8	75507.7	59406.2	56965.3	64160.3	55508.1	77893.3	82884.9	68016.9	62022.6	65825	71711.1	54502.6	52538.2		NA	82884.9	0.810517	-0.0388441	0.204006	0.694961	0.977907
4.91_625.0393m/z	4.90698	625.039	14152.6	13903.5	19824	13610.3	14770.5	17782.5	12379.6	15932.4	18232.5	12190.8	13808.6	13681	10856.2	17994.6	18568	15209	14016.4	16634.6	15804.9	14413.6	15203.5	21406.9	18888.7	16990.7	12752.6	16456	13554.4	17764.4	17463.2	12557.6	16975.7	10981.4	17492.8	21008.9		NA	21406.9	0.810517	0.0488317	0.600916	0.678692	0.989959
5.10_565.0404m/z	5.0968	565.04	29969.5	26155.9	28931.1	32628.8	20358.3	31894.2	22963.6	22278.5	34801	34722.1	25589.7	34289.6	31534.3	23837.7	23847	25500.6	25152.6	33609.8	34528	31904.3	23792.1	25329.4	32404.8	30540.5	20010.4	32864	18426.2	29196.8	17464.3	29287.3	28363.6	21110.6	26618.9	32895.9		NA	34801	0.811701	-0.0521003	0.554945	0.908168	0.726089
1.29_251.0572m/z	1.29397	251.057	1745.99	1064.87	572.358	0	0	933.25	1156.43	0	2489.95	2351.24	734.84	2105.62	788.264	354.615	0	3192.37	1572.71	0	2158.98	9146.96	1271.91	3965.74	1957.97	2556.68	1288.36	3142.06	5187.34	3691.18	3308.12	3653	4366.49	3152.23	4070.47	7311.9		NA	9146.96	0.811701	-0.404502	0.020057	0.626159	0.946288
4.26_323.0130m/z	4.26052	323.013	382395	394314	369608	371000	377586	364094	358711	362879	368443	365143	372637	364996	372634	379703	333045	368677	389779	363388	372215	344979	358503	366869	368363	367373	348019	361623	370312	371615	386069	368121	381121	369937	377178	371578		NA	394314	0.813155	0.0105161	0.75253	0.494604	0.308533
4.03_339.0734m/z	4.02772	339.073	552.323	1538.21	378.475	392.097	418.519	0	463.511	375.739	985.046	1713.23	1415.9	2232.43	79.4183	2362.73	787.823	3951.49	612.54	0	2935.31	0	851.999	3919.04	0	644.962	388.304	2683.02	2440.06	7912.51	1246.25	2354.72	6121.47	2183.29	4548.94	2312.81		NA	7912.51	0.813948	-1.04288	0.751672	0.15044	0.693573
2.22_616.0168m/z	2.21703	616.017	11411.5	14044.5	8105.41	11363.9	14588.7	12407.2	10622.3	8142.22	11351.5	9963.28	10720.6	10974	12774.3	7092.82	16883.9	9433.83	8052.04	11273	9605.83	6479.48	10105.7	9429.18	12096	11544.6	4070.18	7335.76	0	527.127	0	1136.85	1230.5	0	836.285	1592.19		NA	16883.9	0.814334	0.0599874	0.00111254	0.00988715	0.0337825
5.38_347.0287m/z	5.38178	347.029	8006.47	7314.48	7767.23	8184.94	3671.18	7678.57	7687.96	5941.1	6916.71	6496.27	6549.61	7383	6820.99	7116.63	6489.08	4718.24	7270.92	7737.24	4307.72	6258.27	7358.94	8104.09	7961.42	5717.97	5684.89	8506.66	7503.7	8324.87	6323.98	6301.47	6539.31	8548.26	6447.87	6448.63		NA	8548.26	0.814354	0.0784795	0.650396	0.775429	0.91593
2.33_485.1128m/z	2.33213	485.113	34635.9	33391.7	29097.9	31782.1	12808.5	41500.8	15748	22855.4	37485.2	31427.2	34504.3	37557.8	30392	38230.4	19814.1	41079.8	25554.8	21664	27524.6	57681.5	39943.3	35551.5	23147.8	31228.4	28388.4	47262	85987	42798	34409.2	38141.3	43384.8	34346	47163.2	51569.8		NA	85987	0.814475	-0.0659173	0.0181382	0.358949	0.909017
2.38_564.1487n	2.37597	563.141	247178	249152	112293	127922	75800.3	318264	428504	97351.5	237691	214387	123652	111141	138466	154684	89535.2	465777	221735	72687.4	161923	226760	230228	317583	172830	234862	329921	319067	250441	527558	228097	195855	468053	331304	405123	473191		NA	527558	0.81477	0.182242	0.00776647	0.940391	0.663008
5.36_218.0009n	5.35987	653.01	1.43699e+06	1.4277e+06	1.35862e+06	1.39564e+06	1.35103e+06	1.32104e+06	1.34156e+06	1.39523e+06	1.40462e+06	1.42367e+06	1.3822e+06	1.38587e+06	1.38231e+06	1.39544e+06	1.28807e+06	1.26794e+06	1.36993e+06	1.38969e+06	1.39384e+06	1.34474e+06	1.40407e+06	1.37372e+06	1.3359e+06	1.36719e+06	1.28239e+06	1.31737e+06	1.42997e+06	1.39037e+06	1.36501e+06	1.36769e+06	1.39746e+06	1.45966e+06	1.38952e+06	1.47203e+06		NA	1.47203e+06	0.817407	0.00981071	0.868769	0.413959	0.286215
4.66_311.2216m/z	4.66322	311.222	415917	922451	448208	318957	383685	415537	378428	337043	400820	251765	252553	453780	1.3307e+06	565460	347061	385999	538158	619535	676168	376754	311442	321458	493763	461871	471555	414506	1.10735e+06	354592	641533	464057	623977	611622	444371	523020		NA	1.3307e+06	0.821872	-0.193412	0.828918	0.242998	0.83024
5.49_321.0031m/z	5.49407	321.003	19463.6	21413.4	20078.1	21200.1	23535.1	21013.3	27928.9	29104.6	19959.4	22463.2	25584.6	22939.4	21237.5	22632.7	21730.7	19843.7	21893.7	21444.7	16773	24446.1	34016.3	31328.3	25087.8	21758.2	21911.1	21725.1	16863.7	22813.7	22633.8	18728.8	24040.9	21320.2	19998.4	20523.3		NA	34016.3	0.823594	0.0442018	0.685684	0.0932547	0.588843
0.35_390.1213m/z	0.348983	390.121	4965.91	5672.25	3507.31	0	3507.78	3736.73	2597.61	4015.52	8150.82	2572.11	5470.21	0	2821.11	4151.79	3188.12	853.412	4488.36	6898.61	0	2143.65	2950.73	0	1523.17	2754.05	5203.64	0	2016.49	3400.98	6399.8	0	4288.49	3708.92	2572.03	9130.16		NA	9130.16	0.825492	0.277266	0.867712	0.944053	0.748132
4.98_339.1561m/z	4.9784	339.156	580846	591778	616835	645613	669918	631874	609583	651995	563288	609088	606742	666869	601329	597636	666066	637669	600886	647612	637155	567414	583765	601265	605241	652947	599054	567809	569701	631562	626237	627229	606691	553633	634262	539093		NA	669918	0.825492	-0.0146744	0.139455	0.796001	0.946817
4.53_325.1225m/z	4.5262	325.122	6467.55	8949.4	10245.2	9437.42	9527.3	10242.9	5462.05	8477.57	7900.11	7374.44	9373.22	5041.1	7434.53	6183.24	6532.4	9299.8	12515.4	5162.73	11894.8	8291.19	6615.99	11201.6	4833.47	11591.3	6843.72	8133.06	6035.55	6408.97	8381.75	9649.46	7730.84	9020.68	7566.3	6401.61		NA	12515.4	0.825492	0.0532651	0.852477	0.710281	0.973836
4.73_513.0020m/z	4.73447	513.002	512635	510993	493610	498849	530773	508998	477324	535058	498364	510208	499883	516569	495620	492080	481822	459123	499612	538130	522566	472214	495953	493487	514161	530488	471542	479819	539866	517036	540112	532377	510179	517539	531715	517853		NA	540112	0.825701	0.0115752	0.602892	0.28773	0.157265
4.44_587.3129m/z	4.43852	587.313	14959.1	7096.77	12937.8	11358.9	15715.3	11910	13756	11621.1	15522.2	13411	11462.9	17749	13775.6	7983	13495.5	12021.3	12877.3	17227.4	17006.8	13221.5	14764.3	14331	9479.79	13805.2	11027.3	3897.02	13169.5	8501.53	14877.1	15654.8	14810.3	15456.7	14264.6	11974.5		NA	17749	0.831308	-0.0708285	0.724534	0.390114	0.861354
4.55_313.0130m/z	4.5536	313.013	1468.78	2043.38	1729.84	4611.05	6665.41	5868.59	4965.77	3460.99	3819.33	6091.71	3853.01	4006.94	5040.79	3267.96	5259.9	4497.06	0	5038.09	5259.01	8834.81	7195.26	6576.92	8176.77	5887.44	5264.64	2937.81	4970.33	5537.32	7762.65	3132.76	3099.32	2579.58	3595.39	6962.65		NA	8834.81	0.831308	-0.0949574	0.477869	0.632431	0.96903
5.01_755.0500m/z	5.01162	755.05	13195.9	15745.7	15982.3	13594	14750.3	13376.7	18097.7	14824.8	13720.4	14485.1	15029.4	16477.6	14734.4	13750.9	17434.2	16568.3	15164.6	15162.7	13230.9	15216.9	15608.5	14176.6	19308	14005.8	14433.9	15468.4	12052.5	12463.4	16260.7	12437.2	14549.8	17246	16602	15162.5		NA	19308	0.835878	-0.0262617	0.96122	0.896589	0.734547
0.95_312.0733m/z	0.951567	312.073	193289	90629.8	215012	1.05032e+06	164321	443459	117596	118608	261550	204575	184681	243024	369023	676682	219796	789751	114015	167287	226977	16702.7	33761.1	36172.9	32252.3	33895	22658.1	13644.5	17370	30089.2	15329.2	7783.43	22091.8	22906.7	9874.59	9045.21		NA	1.05032e+06	0.836374	-0.0801167	<0.001	0.78098	0.569145
5.38_439.0411m/z	5.38178	439.041	14114.3	10715.9	9977.28	14469.2	15620.1	14385.8	17208.4	8832.74	16904.3	16966.8	17681.8	16099.8	12668.9	12278.3	13518.7	10636.3	11570.2	12939.4	19787.7	12607.2	16881.4	16200.3	16514.7	16408.1	12389.1	16059.5	15698.1	11580	14614.2	8454.1	17655.3	18276.2	14231.3	15284		NA	19787.7	0.838633	-0.0595908	0.65996	0.983834	0.799368
1.91_461.1667m/z	1.91298	461.167	288.208	1552.22	343.302	832.235	0	1643.14	237.938	0	3289.14	1442.36	2782.8	412.968	652.817	1959.9	39.2332	2213.32	791.398	0	545.447	15510.5	3462.53	6913.06	4199.68	3140.21	2979.25	6667.72	2840.2	3220.48	1141.9	2764.52	3543.01	3411.31	1921.57	11293		NA	15510.5	0.838633	-0.175456	0.00895216	0.879902	0.825718
4.61_449.0252m/z	4.61388	449.025	7877.3	2638.27	10821.3	11194.4	10049.3	13996.7	7983.68	8684.59	9655.71	11414.6	9915.13	8253.38	4243.79	14922.8	11466.9	8616.01	11366.7	11188.5	9058.86	8370.65	11087.7	7580.03	16002.7	7213.49	6180.29	8595.24	13599.7	9353.76	6226.71	14924.7	10065.2	9697.46	7458.8	8081.38		NA	16002.7	0.838633	-0.0866173	0.958225	0.671957	0.976153
5.33_231.9954n	5.32698	523	4.26966e+06	4.02576e+06	4.07644e+06	4.17192e+06	3.55558e+06	4.12167e+06	3.94829e+06	4.14702e+06	4.01699e+06	4.26397e+06	4.12066e+06	4.23733e+06	4.23419e+06	4.21146e+06	3.62512e+06	3.68138e+06	4.28286e+06	4.20286e+06	4.19884e+06	4.01215e+06	4.14817e+06	4.08612e+06	4.1311e+06	4.20168e+06	3.86177e+06	3.95267e+06	4.29178e+06	4.28224e+06	4.15948e+06	4.21548e+06	4.19736e+06	4.31973e+06	4.16643e+06	4.17913e+06		NA	4.31973e+06	0.839271	-0.0169063	0.514148	0.244935	0.847952
4.48_236.1403m/z	4.47688	236.14	2295.04	993.027	1783.82	1604.3	1004.57	1681.95	1754.89	1283.08	1327.82	1955.79	2331.77	1531.58	1787.93	1386.41	1634.29	1874.73	995.298	1516.58	1285.63	1453.15	997.105	1803.94	1157.49	1959.37	1578.54	3251.78	1335.36	1184.69	2073.95	1749.18	1397.21	2425.99	995.939	1630.56		NA	3251.78	0.839892	-0.0663311	0.892322	0.944053	0.889582
2.30_149.1090m/z	2.30472	149.109	0	0	0	0	0	0	42.7161	0	79.9562	0	0	0	85.3429	0	0	0	0	0	0	0	0	0	0	0	0	0	0	0	0	0	0	0	0	0		NA	85.3429	0.840669	0.4682	0.352734	0.747938	0.908082
4.98_663.0447m/z	4.98407	663.045	17038.4	17757.2	15060.5	18011.1	12297.3	15927.1	14592.1	16391.6	20266.8	14232.7	16566.4	16757.8	17600.6	20056.8	12905.4	12716	15911.6	13059.8	17367.9	13532.8	13491	15120.7	15803.1	14703	16951	16457.2	17776.3	15748.8	14137.3	18642.1	17450.2	14690.4	20262.8	19037.9		NA	20266.8	0.841821	0.0407582	0.867712	0.731831	0.544409
4.42_327.1374m/z	4.42207	327.137	6772.76	4499.01	2999.25	4294.85	4807.4	4153.72	3652.41	4930.71	5368.12	4824.86	5100.85	4101.08	3765.37	1700.77	5484.79	5773.66	3735.65	4718.62	4103.47	4532.77	5980.22	4553.46	5222.65	7401.23	6476.23	5188.65	4424.79	4924.97	5667.89	4093.32	5115.43	3790.86	6021.42	5130.53		NA	7401.23	0.841821	0.062166	0.18068	0.459989	0.955324
4.61_337.0058m/z	4.61388	337.006	2272.29	6198.1	10631.9	10278	3146.39	2208.62	12459.9	10179.6	4762.96	7693.02	1998.3	5324.01	9594.95	6073.87	11652	5237.28	9778.35	6051.75	12609.7	13715	13144.6	7620.62	7678.99	7917.8	7240.73	8900.79	5928.09	10780.1	9916.86	7238.98	1509.87	2762.99	3317.43	7270.87		NA	13715	0.841975	-0.0961923	0.879299	0.674134	0.505383
4.54_221.0032n	4.54265	487.016	2.29689e+06	2.279e+06	2.35899e+06	2.32781e+06	2.23139e+06	2.31315e+06	2.25835e+06	2.36766e+06	2.30255e+06	2.31476e+06	2.36269e+06	2.41695e+06	2.33843e+06	2.41456e+06	2.1133e+06	2.1572e+06	2.38033e+06	2.42764e+06	2.37165e+06	2.21516e+06	2.23394e+06	2.28311e+06	2.35027e+06	2.34848e+06	2.21197e+06	2.21406e+06	2.3316e+06	2.36032e+06	2.41765e+06	2.37121e+06	2.364e+06	2.302e+06	2.3727e+06	2.318e+06		NA	2.42764e+06	0.841975	-0.0111252	0.947119	0.136191	0.695781
0.35_525.1096m/z	0.35445	525.11	158127	183014	115072	121841	107099	150226	185310	128844	177556	157168	239873	153236	121924	143895	148133	273201	109832	119753	151770	273611	184626	285472	210088	203966	275486	223344	197078	358706	349351	282325	299245	258116	217180	568775		NA	568775	0.841975	-0.0933282	<0.001	0.267651	0.783064
1.58_164.0365m/z	1.58157	164.037	0	3331.53	361.725	540.561	2632.67	1397.72	1032.37	375.531	798.311	0	525.431	1171.17	4212.83	1875.1	1137.66	1353.14	4417.79	3124.68	6189.88	0	0	0	0	0	0	0	289.601	0	0	0	0	0	0	0		NA	6189.88	0.841975	-0.724459	<0.001	0.573769	0.995458
4.35_335.0172m/z	4.34822	335.017	39646.1	32157.9	34528.9	30378.6	34451.4	32385.6	29165	38038	35118.3	36577.5	35021.6	36256.7	40945.3	35206.3	31762.9	33584	32938.7	34215.8	31511.2	32143.3	39143.5	38857.3	39120.1	35085.8	33326.8	32910.4	40421.6	37705.8	37188.5	33228.3	32614.7	37724.8	40971.6	37829.7		NA	40971.6	0.842289	-0.0237396	0.196627	0.540652	0.970429
4.26_623.2399m/z	4.26052	623.24	0	0	0	0	0	0	0	0	371.089	0	0	0	1156.76	622.386	0	0	0	0	0	0	0	0	0	0	0	0	0	438.638	0	0	45121.4	379.479	0	4871.04		NA	45121.4	0.843296	-1.46209	0.571188	0.126567	0.611421
4.48_452.0700n	4.47688	451.042	469366	454764	487999	453300	443380	463425	451837	467963	440586	451493	491572	470175	458792	503407	407499	422826	501746	488103	475695	443852	447691	461144	468844	447548	448097	440258	474450	486517	507271	499935	484885	457145	486588	463401		NA	507271	0.843296	-0.0171672	0.763582	0.0841379	0.612626
4.55_305.0324m/z	4.5536	305.032	2835.15	4474.18	3687.59	3577.61	4020.47	3511.22	3761.59	3022.52	2574.53	3444.74	2395.29	3805.99	1450.32	3535.03	3929.92	2711.36	3387.13	4899.92	3951.88	3728.57	2879.04	3429.53	4796.24	1660.32	4532.4	3106.15	3103.23	3344.21	2616.62	4334.83	3066.76	3956.48	3606.45	3593.01		NA	4899.92	0.843296	0.0423405	0.96166	0.905452	0.898919
5.13_481.0340m/z	5.12968	481.034	14993.3	12430.3	16336.1	16234	10325.8	10516.4	8493.57	15667.6	13399.6	16132.9	11123.6	10501.6	13585.6	11290.7	9504.08	11852.6	10264.9	15439.2	13271.1	13296.6	11546.9	12216.7	18667.3	15181	16229.8	13125.9	12761.9	12721	13516.5	10916.2	14761.6	9336.67	11248.6	16267.8		NA	18667.3	0.843296	0.0674907	0.629681	0.422671	0.930114
4.61_345.0108m/z	4.60842	345.011	25714.9	24445.2	25910.9	27235.5	23547.2	27334.8	20204.1	27854.2	27830.1	22285.7	27056.5	25910	29025.4	31091.9	27981.2	22417.7	25263.6	24190.4	28476.7	22900.5	26483.1	31750.4	24002	28156.5	25703.1	20186.3	21712.2	27375.2	26120.7	27346.9	27458.3	17532	32563.1	24875.5		NA	32563.1	0.843296	-0.0310352	0.844192	0.887035	0.946288
4.82_853.0548m/z	4.8193	853.055	26526.9	31537.8	28810.7	31467.9	74517.8	30944.4	41886.3	29492.8	27431.6	29376.1	29700.4	27941.8	31003.2	30284.4	43992.5	41539.9	27776.8	28496.4	29131.4	31925.9	31638.1	30528.8	27879.3	28786.1	33631.8	31041.3	25252.6	29667.9	31392.4	28843.9	30872.6	26998.9	33218.3	27436.3		NA	74517.8	0.843296	0.115872	0.467962	0.586562	0.977907
5.03_785.0550m/z	5.02817	785.055	11139.4	13435.7	11755.8	12721	22972.8	14663	12230.6	10094.4	13355.2	10363.1	12854.2	14464.4	13161.7	13735.3	18403.9	7776.65	12844.3	10303.4	12969.6	13460.1	12330.2	13920.6	14661.8	13380.1	16000.9	14100.9	11798.4	12571.3	14030.3	14085.9	11272.4	12141	12172.9	14828.6		NA	22972.8	0.843296	0.0691784	0.757554	0.492139	0.977907
3.12_711.2533m/z	3.1182	711.253	21412.6	38830.8	31753.6	28142.8	8517.41	31308	12330.1	26132.7	41491	19675.3	35223.7	18914.7	24259.6	25952.8	15512.6	39493.5	12625.9	15716.7	17285.1	71383.2	53276.2	72721.2	73393.8	62461.2	62610.8	55427.6	31433.2	54270.7	61707	58085.1	61616.9	46755.6	42892.9	101883		NA	101883	0.843296	0.171074	<0.001	0.519913	0.978903
4.44_315.2202m/z	4.43852	315.22	5485.16	1041.33	3253.44	2688.45	1499.52	1798.31	3782.98	2622.48	3276.31	3179.5	2517.31	3503.69	4102.61	3560.95	1637.02	1320.68	3806.48	2946.49	4036.61	4210.76	4099.96	3761.09	2753.57	4461.03	858.715	2833.64	1506.15	4663.22	3133.06	3679.57	3866.37	3429.09	5132.85	3848.18		NA	5485.16	0.843296	-0.0793742	0.571188	0.612183	0.978903
4.61_353.0039m/z	4.61388	353.004	1138.41	4625.18	2921.91	4143.92	96.7713	3231.11	2260.52	10953.1	2940.18	3025.95	6235.87	6838.42	1963.13	6241.12	4126.46	1888.69	6359	138.565	10830.4	5731.88	1298.25	2991.76	6914.86	3957.61	5535	5299.09	7882.46	10501.6	3955.9	3104.8	6561.95	1282.09	4624.44	4373.64		NA	10953.1	0.843566	-0.283063	0.487083	0.721866	0.94762
4.67_586.0254n	4.6687	567.008	1.80601e+06	1.79104e+06	1.78626e+06	1.78815e+06	2.08114e+06	1.75878e+06	1.79771e+06	1.80259e+06	1.76711e+06	1.79206e+06	1.73319e+06	1.84144e+06	1.77928e+06	1.80721e+06	1.77316e+06	1.72357e+06	1.81104e+06	1.87481e+06	1.83585e+06	1.71912e+06	1.73564e+06	1.7376e+06	1.80805e+06	1.84779e+06	1.68781e+06	1.74524e+06	1.87423e+06	1.81647e+06	1.8826e+06	1.85689e+06	1.79677e+06	1.8002e+06	1.81528e+06	1.74787e+06		NA	2.08114e+06	0.844371	0.0125551	0.713885	0.626461	0.427969
4.50_397.0284m/z	4.50428	397.028	39196.8	14201.2	25367.9	24441.5	17748.8	25800.6	29482.9	22607.9	12534.3	23051.6	28736.4	29124.9	16954.6	32934.1	20639.8	23434.5	19398.3	25201.6	26323.8	24749.8	17465.6	30159.7	17222.6	22560.3	13972.9	24164	22712.5	30497.4	18741.7	14944	16903.3	17323.9	26219.4	31664.9		NA	39196.8	0.844371	-0.0454892	0.63569	0.745848	0.96903
5.47_682.0228n	5.46667	681.016	2.30106e+06	2.35404e+06	2.11021e+06	2.20284e+06	2.99214e+06	2.16473e+06	2.25463e+06	2.20328e+06	2.21503e+06	2.35609e+06	2.18306e+06	2.17918e+06	2.22459e+06	2.22956e+06	2.45084e+06	2.21e+06	2.24829e+06	2.23704e+06	2.18124e+06	2.13898e+06	2.19925e+06	2.1688e+06	2.21273e+06	2.20043e+06	2.09775e+06	2.08676e+06	2.35213e+06	2.24437e+06	2.21312e+06	2.23888e+06	2.17812e+06	2.36055e+06	2.19515e+06	2.35801e+06		NA	2.99214e+06	0.844658	0.026705	0.502766	0.826314	0.583722
5.29_419.0317m/z	5.29412	419.032	35899.2	29828.7	29726.1	29362.1	27218.7	32461.9	39846.2	35076.8	28165.3	35629.2	32282.7	33805.4	33988.7	30794.6	23764.8	27487.2	36389.4	22427.4	31656.7	32644.9	30869	26559	29969.4	33843.6	25996.1	33157.9	33938.6	28353.4	31784	28367.5	33620.4	33380.1	36470	30879.1		NA	39846.2	0.844658	0.0360452	0.967078	0.992464	0.765064
5.27_733.3064m/z	5.2667	733.306	145978	124310	100009	109778	83479.5	94074.3	116125	100836	139081	148306	117479	98418.3	121155	116079	105888	118971	112208	109466	115489	117547	112242	102599	115039	95906.7	110875	118314	144395	103577	105735	97018.2	107291	164647	112183	165614		NA	165614	0.844658	-0.0324591	0.828918	0.427092	0.903184
5.19_531.0261m/z	5.18997	531.026	19914	9152.66	23192.7	13606.4	16392	16360.3	17021.9	19912.4	15694.4	17409.9	25276.2	18645.5	12598.8	18087.6	21129.8	9150.95	21708.6	17576.3	21127.1	19357.6	20241.2	16716.6	24006.9	20282.6	21011.1	11803.5	15709.9	20302.2	11607	20120.6	26183.7	21887.8	24187.9	14827.9		NA	26183.7	0.844658	-0.0836304	0.588516	0.807823	0.946288
5.48_272.0124n	5.4831	543.034	69885.2	69734.7	71510.9	62022.4	56103.5	76471.4	79977.3	69713	73564.8	69117.7	68534.3	77722.2	64789.1	67847	73261.4	59749.3	68455.2	64925.4	65072.4	63380.1	78787.4	81944.9	82497.5	81367.6	61028.5	74450	67983.8	77776.1	81771.5	76710.7	73666.5	68083.9	77541.5	69726.2		NA	82497.5	0.844658	0.0281459	0.105512	0.806715	0.953662
4.42_223.1345m/z	4.42207	223.135	2951.37	1362.12	4579.86	2608.27	2146.72	4036.99	4145.17	4434.66	3369.23	3792.08	2198.3	2717.45	1569.71	2652.7	2162.45	2532.38	3739.29	4474.62	3380.38	4164.97	1302.43	3585.59	5271.59	2777.31	5870.17	2522.67	3613.89	2125.5	3216.46	1957.57	4921.06	3000.25	1870.53	2758.13		NA	5870.17	0.844658	0.119465	0.928558	0.581969	0.96903
4.76_579.0437m/z	4.7645	579.044	11364	6177.5	12069.8	12207	8571.24	6967.96	14347.1	12600.6	14416.6	7403.81	6463.52	9621.07	6752.79	14056.3	12809.1	8943.04	7305.53	12050.5	15950.1	11462.6	10966.8	13344.4	11442.8	8666.4	8562.19	16533.1	13720	13956.6	6413.08	7600.57	13593.2	7577.95	8171.31	16863.1		NA	16863.1	0.844658	0.0790306	0.761939	0.669095	0.997807
4.28_341.0042m/z	4.28243	341.004	620541	652225	648105	649009	645815	663586	648198	657701	637169	644472	655505	645894	655099	653406	614819	634020	685442	671429	654633	610860	644221	634265	646049	653433	620831	618763	654909	660678	676128	644477	652998	665211	676845	650273		NA	685442	0.844902	-0.00700013	0.860811	0.0374475	0.377381
5.14_525.0346m/z	5.13517	525.035	7321.44	4979.84	2229.04	5291.29	7450.71	5318.79	3864.92	7311.84	4900.31	8959.25	6988.6	9190.36	6107.05	4309.76	4376.86	3954.4	4235.56	4192.15	6897.15	5644.68	7384.67	7502.31	4052.51	6222.04	3886.25	7990.6	4432.48	3858.88	5508.53	3791.74	5915.83	7493.84	7685.98	5896.94		NA	9190.36	0.844902	-0.0907237	0.860785	0.950902	0.841999
5.47_666.4548m/z	5.46667	666.455	8373.94	3370.21	13407.2	8431.47	3674.99	13462.9	9534.76	15649.3	11194.3	9909.62	12138.2	10284.1	10366.3	12805.2	8797.87	3863.96	10096.4	13482.8	10827	10471.9	11401	11439.3	10547.3	9786.43	7506.99	12166	3774.13	13737.4	9155.1	10863.2	13256.7	4773.53	15099.3	11280.7		NA	15649.3	0.844902	-0.0581525	0.860785	0.944053	0.845357
4.30_243.0132m/z	4.30437	243.013	18746.8	17873.8	15974.6	19569.9	17576.7	19646.4	16512.2	18120.6	14687.4	16107.4	17872.9	15987.8	18801.5	19337.8	12246.4	19873.2	13801.6	17003.2	20301.9	17709.3	16176.3	12316	19023	21032.8	15890.1	18929.4	16247.5	22511.2	16549.6	17263.3	19619.7	16474.7	16139.5	17687.6		NA	22511.2	0.844902	0.0288151	0.926818	0.973503	0.865341
4.30_1006.1773m/z	4.30437	1006.18	6638.92	9737.21	7641.26	3973.23	203.402	0	6403.41	0	2761.58	18398.9	10121.9	11574.8	14957.4	13798.6	9015.35	10103.9	7197.85	0	0	5230.27	8456.91	9003.49	0	10189.2	11749.1	10806.1	25718.3	9201.92	0	8500.04	14255.3	14575.3	5555.75	15456.9		NA	25718.3	0.844902	-0.829717	0.665946	0.760389	0.96814
5.12_427.0181m/z	5.11872	427.018	14585.4	11252.9	19982.7	14284.2	13183	18478.2	14422.4	17908.7	15950.3	19131	10006.8	20029.9	16224	20769.8	15368.2	15902.8	15386.5	15090.3	16593.4	12153.3	15029.9	20589.9	12963	17689.3	18300	14691.3	18170.4	14784.6	19854	23411.3	14016.7	17166.9	15995.2	16912.2		NA	23411.3	0.845423	-0.0555823	0.71251	0.496637	0.946288
5.28_382.2355m/z	5.28315	382.235	5802.91	4005.01	4944.31	3622.44	2634.51	4468.56	3950.45	3563.51	3994.36	3684.62	4078.15	4955.21	4897.46	4853.23	4439.28	2877.05	4332.83	4058.85	4783.27	3534.18	4366.51	4718.18	3942.9	4846.64	4613.35	4012.5	4812.31	3691.42	3555.59	4801.02	4376.28	4537.95	5021.2	4076.44		NA	5802.91	0.845423	-0.0443669	0.751262	0.745848	0.948756
4.64_251.0031n	4.6413	547.009	2.57556e+06	2.6554e+06	2.64006e+06	2.61185e+06	2.70838e+06	2.5717e+06	2.56109e+06	2.64837e+06	2.58721e+06	2.62476e+06	2.56509e+06	2.68229e+06	2.60916e+06	2.63878e+06	2.44342e+06	2.4214e+06	2.62494e+06	2.71011e+06	2.6622e+06	2.49407e+06	2.49371e+06	2.57203e+06	2.62965e+06	2.69227e+06	2.4925e+06	2.47376e+06	2.67143e+06	2.59645e+06	2.71494e+06	2.66445e+06	2.63404e+06	2.62614e+06	2.65874e+06	2.60934e+06		NA	2.71494e+06	0.84555	0.0074852	0.919211	0.439116	0.333572
4.72_661.0581m/z	4.7235	661.058	22352.4	24858.8	23675.9	25174.3	20753.1	26626.7	20300.4	24880.3	22969	22803.5	24751.5	25280.3	19236.2	23489.4	23796.5	22733.5	23242.2	25700.4	32277.9	25570.7	18217	26352.7	20151.2	21652.2	22026	25396.1	20584.3	15998.2	18498.5	28921.3	19123.7	21028.2	21821.2	12587.3		NA	32277.9	0.84555	-0.0343275	0.0839408	0.587259	0.583081
1.74_358.1159m/z	1.73762	358.116	9017.2	9333.81	14763.9	26092	7970.09	37038.8	3300.38	14836.3	32045.9	14440.9	14566.8	17628.6	12039.8	26438.2	23900.6	51141.2	4074.26	12080.2	20009.5	0	0	0	0	717.26	0	0	178.179	285.755	0	410.457	657.571	2.77839	0	442.962		NA	51141.2	0.846386	-0.134849	<0.001	0.110354	0.376771
4.43_307.0247m/z	4.42757	307.025	13302.5	32764.4	18217.8	10609.9	16607.3	22098.5	13387.6	15013.7	11652	17807.6	22611.4	11638.7	15896.1	9389.47	7148.27	12941	17067.8	14910.1	26129.4	7911.11	15341.2	15642.4	14158.1	18331.2	12981.9	16913.4	10070.9	16387.2	10930.4	11517.1	20090.9	16836	8853.73	14779.1		NA	32764.4	0.846386	0.0931596	0.596406	0.709567	0.977907
5.44_705.0470m/z	5.4447	705.047	23616.3	26485.6	28522.2	30433.3	31436.7	19035.7	25821.1	30487.3	27779.5	27573	25100	33763.9	24861.5	22200.6	31915.5	30615	31906.9	25371.2	27769	26231.8	29333.2	22371	23796.7	24240.1	25041.9	23051.2	23687.7	25443	24191.9	26033.8	28238.3	28245.5	29827.2	25860.9		NA	33763.9	0.847461	-0.0376673	0.370516	0.488331	0.966054
5.17_499.0265m/z	5.17353	499.027	3745.72	10203.7	9726.73	8948.56	9383.62	6141.99	4450.41	7195.58	5346.83	6187.21	6639.45	5081.32	6014.45	7137.58	8264.28	6670.22	10202	4438.63	4179.73	7744.07	6951.1	4527.68	8454.82	7379.82	6922.48	3636.81	6398.86	10916.9	8429.66	5764.93	6343.01	7584.57	6275.48	2177.95		NA	10916.9	0.847974	0.110412	0.867712	0.838269	0.953996
5.27_557.0334m/z	5.27218	557.033	23089.7	24186.4	20522	17388.6	22075.1	25978.1	20614.8	23638	12214.8	23000.1	24689	20905.2	23322.3	27322.9	20028.4	16764	21462.1	18964.8	22693.1	24586.5	17572.6	13442.7	24788.5	19367.1	20989.8	18841.6	20776.9	18641.5	22242.8	23430.9	22107.1	24237.8	23813.4	28190.7		NA	28190.7	0.849041	-0.0389206	0.992516	0.317181	0.841999
4.59_454.0092n	4.59197	453.002	1.29672e+06	1.2808e+06	1.30804e+06	1.30064e+06	1.20387e+06	1.27224e+06	1.25836e+06	1.30281e+06	1.26542e+06	1.30074e+06	1.3073e+06	1.35027e+06	1.31504e+06	1.32451e+06	1.1703e+06	1.17628e+06	1.30297e+06	1.34063e+06	1.32584e+06	1.24673e+06	1.26184e+06	1.30168e+06	1.30279e+06	1.31552e+06	1.24285e+06	1.26732e+06	1.31477e+06	1.29446e+06	1.37946e+06	1.31734e+06	1.3309e+06	1.31174e+06	1.32987e+06	1.24941e+06		NA	1.37946e+06	0.849041	-0.0115601	0.647577	0.310339	0.847952
4.77_311.0980m/z	4.76997	311.098	150953	146819	153437	156940	149703	162723	140944	152917	151114	150500	132230	159694	153967	172431	134381	142319	178869	168707	162143	135660	143113	143574	155103	167211	139354	149313	138427	149319	158370	157575	170155	134443	142632	110454		NA	178869	0.849041	-0.024714	0.351395	0.983834	0.881755
4.61_325.1195m/z	4.60842	325.12	4413.02	4347.5	4935.28	6079.47	4072.72	7715.92	4134.96	6506.93	6011.1	4534.04	4088.08	4715.81	5820.64	7471.06	5318.05	6861.18	5242.55	6653.34	5575.76	7290.85	4964.72	3848.24	6236.18	4521.61	3228.76	4158.67	4101.19	7543.61	4158.93	7621.08	6106.12	5083.66	4577.91	3663.06		NA	7715.92	0.849041	-0.0492783	0.601064	0.641403	0.973836
2.47_337.0584m/z	2.47175	337.058	3952.36	3238.65	4259.27	6629.66	2186.81	9587.83	1914.71	3238.77	5564.96	3582.45	3216.62	6806.14	3672.04	12000.1	3465.25	14871.7	2856.74	2617.63	3506.3	3696.15	2653.99	8765.07	4221.46	4974.82	4251.55	4224.84	6277.83	17851.3	3541.16	2837.96	9690.43	4586.8	3348.37	4782.03		NA	17851.3	0.849041	-0.227457	0.724534	0.590477	0.97672
5.06_843.0056m/z	5.05577	843.006	25328.8	25651.3	29822.2	29775.4	77096	25749.9	35717.4	35689	29432.5	28360.6	29038.1	27165.4	32372.9	23781.8	49545.4	33188.8	26916.2	31032.1	27636.1	28872	31356.8	30638.5	29219.6	25039.4	35180.6	32748.5	26377.1	22575.6	25594.9	30642.7	26953.5	28954.2	29053.8	30604.8		NA	77096	0.849041	0.122127	0.528168	0.501725	0.977907
5.41_311.1679m/z	5.4092	311.168	8.51157e+06	8.25498e+06	9.03476e+06	8.94205e+06	8.37478e+06	8.99383e+06	8.54455e+06	9.08939e+06	8.41251e+06	8.84647e+06	9.00569e+06	9.1224e+06	9.07614e+06	8.95785e+06	7.94009e+06	7.94081e+06	9.17496e+06	9.0828e+06	8.84036e+06	8.49995e+06	9.08058e+06	8.79041e+06	9.01167e+06	9.16002e+06	8.53023e+06	8.46736e+06	8.64113e+06	9.19677e+06	9.14827e+06	9.01586e+06	9.1102e+06	8.79698e+06	8.93674e+06	8.34803e+06		NA	9.19677e+06	0.849041	-0.0130972	0.656226	0.639172	0.997036
5.05_827.0001m/z	5.05028	827	10981.6	10925.2	12609.9	11505.6	21326.4	13600.6	14477.6	11624.4	7301.04	9532.95	11623.3	8188.78	13323.7	12246.1	14961.6	15268.5	9858.17	12399.1	9495.19	13275.4	12322	9870.86	13887.5	11965.3	7470.34	15542.3	11359.3	12782.4	11794	12859.6	13852.1	15259.5	13082.1	10524.6		NA	21326.4	0.855026	0.0833464	0.854241	0.978398	0.827978
0.34_134.0458m/z	0.343317	134.046	1839.33	2287.69	2262.72	1663.27	1321.54	1674.99	1365.79	1436.01	2489	2621.28	2528.87	1587.14	1182.8	1888.76	1617.78	2571.77	1446.78	2091.73	1971.39	1953.5	1887.25	2094.98	2705.76	2560.58	2055.17	1674.13	1467.2	1514.45	1357.84	2866.03	1446.59	1399.41	2528	1834.87		NA	2866.03	0.855352	-0.0718439	0.854241	0.774148	0.61785
4.51_867.0381m/z	4.50977	867.038	21592.4	26870.3	24056.8	19773.2	60341.1	20611.5	29426.6	24493.4	24930.3	25326.3	25097.5	23157.2	22897.5	20257.9	31981.1	29474.8	19382.7	25743.1	25258.4	23940.7	23453.9	22707.3	21345.3	23162	17134.8	22732.1	22763.8	22672.8	25733	19382.3	26544	25197.3	23409.6	24481.7		NA	60341.1	0.855352	0.119419	0.383595	0.978398	0.77361
4.17_261.1138m/z	4.16735	261.114	130.26	0	5110.96	0	0	0	185.888	0	34.7775	0	0	0	0	0	26744.5	663.034	0	0	0	0	415.012	0	0	0	2190.79	0	0	39247.2	0	40629.1	0	346.428	0	0		NA	40629.1	0.855352	-1.50767	0.831759	0.978398	0.831436
4.96_727.0502m/z	4.9618	727.05	11023.7	8694.79	11612.2	9575.83	10935.6	10729.2	8637.29	9229.85	10900	8746.97	11033.1	8401.58	12525.1	8412.23	8109.2	11039.4	10664.1	10330.4	9274.64	11234.2	7041.88	11230.9	11815.7	13383.5	11062.2	13317.8	12820.5	10892.8	10226	8093.7	9785.66	11385.8	5347.11	10700.2		NA	13383.5	0.855352	0.0295027	0.795169	0.452876	0.841999
4.68_479.0242m/z	4.67967	479.024	26867.4	19487	16949.4	23369.6	19157.9	14767.1	26388.6	25985.7	22905.7	24623.6	17300.6	18194.2	18182	23917	24426.5	17706	19653.6	23151.8	18315	20724.5	24013.5	22789.8	26008.9	16964.4	17627.5	17118.4	20665.2	19942	20713.6	25365	17437.2	21979.3	20787	23198		NA	26867.4	0.855352	0.0575537	0.992516	0.920754	0.872622
5.21_367.1583m/z	5.2119	367.158	68798.1	65870	69594.1	65589	35808.8	67054.4	62480	80109.5	70296.8	74076.3	63334.7	70744.6	64678.8	68197.5	55934.8	56988.9	73898.7	70372.9	73583.2	71102.8	63818.1	77567.6	68757	76822.8	62299.2	66623.4	75845	73142.5	73957	74474.1	73823.1	73104	71835.2	70656.3		NA	80109.5	0.855352	-0.0319776	0.239366	0.523034	0.981835
3.96_201.1134m/z	3.95647	201.113	192236	202127	205854	202020	199779	200392	199356	205369	190663	201848	202049	209641	207206	205747	184938	191319	212499	198660	202639	195936	195646	195429	196399	203801	193425	193984	197518	198654	202293	194843	202114	202809	202908	199642		NA	212499	0.85629	-0.00946469	0.528168	0.402164	0.926162
5.18_335.0156m/z	5.17902	335.016	24321.8	25674.7	24916	23869.7	20801.1	22186.7	17813.8	17778	16958.1	19997.7	20485.4	19025.8	21382.5	23585.8	22899.4	18396.6	20146.3	21266.1	19793.5	21646.2	21460.6	19021.2	24241	25116.8	24056.5	16616.1	19688.4	22598.1	25020.7	17759.5	19539.6	17123.1	17469.1	23622		NA	25674.7	0.85629	0.0422483	0.939928	0.549532	0.946817
5.22_461.0240m/z	5.22285	461.024	54794.7	45199.5	61853.9	67601.1	41168.8	57922.8	53030.8	54712.4	55838.3	53765.2	42952.2	59370.9	64408.2	56789.6	43896.1	41224.4	55829.4	57196.7	50739.3	56312.3	47783.8	49832.6	55640	50283.5	55040.8	47498.8	57969.7	59516.5	49501.8	51316.7	54228.1	55632.3	58004.3	68310.2		NA	68310.2	0.857703	0.0384594	0.825904	0.840595	0.64691
5.12_675.0179m/z	5.11872	675.018	336886	351655	329796	315384	414072	326060	331288	331358	331028	359728	338588	356996	349189	329995	332662	338365	361640	352718	335644	312063	342767	321694	334591	350441	310025	330780	358265	344383	339169	370773	336183	350601	334794	349473		NA	414072	0.857703	-0.013742	0.75253	0.193267	0.748132
4.43_277.0178m/z	4.42757	277.018	14383.2	13448.9	15412.8	13564.3	14715.1	12173.6	13280.9	9770.52	14337.1	10923.4	12904.7	16741.5	13582.3	14996.8	11896.3	13018.1	11118.9	11169	13684.1	12586.9	12711.8	16696	17681.1	13087.3	15923.4	11042.6	12704.1	11796.8	10349.9	12173.1	15913.9	11841.6	13738.9	12812		NA	17681.1	0.857703	0.0340607	0.926818	0.378293	0.852692
1.53_233.1302m/z	1.52677	233.13	3035.82	314.14	3543.14	6330.24	1910.41	8789.69	2289.44	2245.89	17705.6	4153.66	490.437	9564.23	7477.63	12272.2	8082.5	7090.77	5066.15	658.05	5337.65	0	0	8742.18	3975.9	1507.76	4953.22	0	5222.45	6257.8	2865.33	570.784	1820.93	5056.13	614.908	1387.59		NA	17705.6	0.858381	-0.15999	0.0810176	0.177885	0.544409
5.47_187.0605m/z	5.46667	187.061	1724.79	1653.22	1843.24	1120.62	1465.51	2022.93	2123.55	1718.77	1856.69	2063.56	1528.11	1405.74	1326.17	1732.98	1371.36	1337.61	2162.98	1783.18	1737.14	1543.96	2535.5	1730.28	1923.11	2153.55	1819.16	1538.96	1990.43	1765.89	1809	1867.55	1516.21	1343.7	1427.9	781.162		NA	2535.5	0.858381	0.0478364	0.977467	0.29653	0.749365
5.18_421.0326m/z	5.1845	421.033	13336.1	15143.4	12582.8	12001.8	10275.6	12486.6	9998.45	12272.5	13233.4	12422.3	9185.2	12058.7	12234.1	10619.2	10359	11057.5	14632.3	12413.5	14768.3	10469.7	13054	12429.4	11692.6	15275.3	14571.8	12197.9	15044.2	12149.4	8569	12296.7	11803.7	13556.6	11825	14128.4		NA	15275.3	0.860588	0.0324581	0.735015	0.714987	0.997036
5.00_627.0015m/z	5.00065	627.001	196090	212500	203727	213434	240451	220981	207329	212730	207821	215202	218116	207724	212610	209793	205352	186690	211002	216899	215578	204119	204517	208494	210448	215364	201310	194955	219494	220794	210450	207187	218717	222996	211671	208162		NA	240451	0.860763	0.0136676	0.939928	0.657413	0.497593
5.14_331.9959n	5.13517	709.021	367922	392427	342998	342031	467781	344754	349403	343710	357936	372177	350144	346839	369615	356537	385573	351660	349615	349776	356538	354165	341549	348097	345995	356030	329331	343691	358681	366966	364758	362571	337973	378958	354004	357878		NA	467781	0.860763	0.0242689	0.510131	0.870633	0.638135
4.75_608.0297n	4.75353	607.013	1.4978e+06	1.51886e+06	1.49865e+06	1.52648e+06	1.95084e+06	1.48257e+06	1.55815e+06	1.51343e+06	1.47311e+06	1.5045e+06	1.50532e+06	1.51191e+06	1.50147e+06	1.52003e+06	1.61955e+06	1.52164e+06	1.49548e+06	1.55892e+06	1.52817e+06	1.46924e+06	1.478e+06	1.49452e+06	1.50376e+06	1.51793e+06	1.48529e+06	1.46869e+06	1.54566e+06	1.50474e+06	1.54707e+06	1.54573e+06	1.50157e+06	1.49876e+06	1.54505e+06	1.46543e+06		NA	1.95084e+06	0.860763	0.0201448	0.456688	0.99442	0.748132
4.23_307.1780m/z	4.23312	307.178	10189	7145.76	10136.9	9552.2	9290.29	10274.8	8490.71	10003.2	10596.3	8653.26	9751.36	9579.14	9481.88	11132.9	10217.8	8412.07	10637.1	9524.73	10104.8	8971.83	8487.57	8533.27	9776.19	10419.2	9648.15	11880.5	7264.98	9354.79	10023.4	12034.9	8216.06	8529.27	10051.4	8261.16		NA	12034.9	0.860763	-0.0238318	0.764805	0.93155	0.796323
4.56_415.2714m/z	4.56457	415.271	9181.6	8640.5	5529.83	6619.98	9722.94	4004.42	6246.8	5391.38	6273.7	7996.63	5485.31	7199.1	4782.75	7376.23	4169.38	5603.85	7801.06	6527.26	6248.17	6468.55	4320.69	6420.05	4912.19	6578.33	6525.73	3935.85	5518.52	5724.57	6704.55	8124.79	4670.35	7307.25	5709.11	4798.23		NA	9722.94	0.860763	0.0800614	0.461902	0.995511	0.800343
4.21_337.1875m/z	4.21118	337.187	321255	307244	331562	322279	329380	338060	316717	331946	299757	310434	331162	332920	328340	327840	305887	304484	349028	336874	327637	308124	322969	309037	318521	327027	301292	310412	312119	325498	333023	321591	333760	318685	332180	314604		NA	349028	0.860763	-0.0106206	0.554945	0.31086	0.839992
0.32_120.0421n	0.321083	165.04	40618.3	53725.8	63674.1	32775.5	22809.1	57955.3	45741.7	71606.7	49283.4	68234.6	29624.3	31374.4	39473.4	28463.6	30227.5	61545	87190.1	29119.7	50628.4	80037.3	48228	65133.1	59616.3	62585.4	65912.4	55033.4	62565.5	64359.7	62634.1	79453.5	45778	72985	42814.3	122571		NA	122571	0.860763	0.0657813	0.0200992	0.921563	0.877304
2.18_638.1123n	2.18415	637.106	0	235.249	0	0	0	0	0	0	0	0	0	0	0	0	237.536	413.153	0	0	0	0	0	0	0	0	0	0	0	0	0	0	0	0	0	0		NA	413.153	0.860763	-0.912026	0.353148	0.787183	0.930114
5.14_511.0359m/z	5.13517	511.036	31595.4	29717.4	34110.9	24469.9	26012	25492.8	23080.6	24047.8	22964	28364.6	23657.4	24156.4	24544	22861.4	28182.7	27196	28216.6	20210.1	31267.7	27396.8	33127	31494.9	31470.9	20832.2	27739.4	25689.7	25083.8	37668.3	24900	23706.9	26626	30542.3	23037.4	25282.2		NA	37668.3	0.860763	0.0366904	0.641789	0.691019	0.981835
4.38_335.0234m/z	4.37562	335.023	37042.3	28989.6	28243.1	40198.5	34240.5	34034.3	34511.7	36266.3	28580.2	30737.8	31194.3	38797.2	38950.5	30180.2	32474.3	32297.6	34397.9	35635.3	40425.5	31526.9	34069.3	35021	36195.5	38058.6	32367.7	24855.5	35967.7	43880.8	35145.3	28754	38974.8	30355.5	27792.2	33993.4		NA	43880.8	0.860763	-0.0276672	0.914629	0.725294	0.991228
4.56_301.0163m/z	4.56457	301.016	10144.4	10155.1	8976.45	6512.55	7158.65	8885.29	11190.7	12903.1	10198.1	7314.34	10805	5487.46	11221.1	5559.33	12260.5	8813.77	8568.6	10653.9	10554.3	10907.2	11098.2	7779.45	11007.1	9383.71	10836.4	10355.3	8903.79	8568.39	11348.5	13222	12278.9	6696.07	7428.14	9788.05		NA	13222	0.860763	0.047678	0.610097	0.683128	0.995458
2.44_402.1043m/z	2.44435	402.104	784911	471072	781827	653653	155680	1.08488e+06	448374	552181	633328	658627	178267	322828	477274	300695	349416	1.03459e+06	2.09926e+06	330583	427064	7256.08	203489	20809	20373.6	16522.6	13126.2	102535	7625.71	7360.86	6641.13	0	3267.5	11504.2	5087.47	3364.02		NA	2.09926e+06	0.861442	0.000928008	<0.001	0.131748	0.403076
4.32_355.0200m/z	4.31533	355.02	252354	255116	248845	247900	254074	257261	252030	250255	226896	257183	244982	251886	247848	251787	227086	239689	248328	248149	254818	245384	236485	238046	250903	262573	231856	249623	250508	256862	253679	251174	247039	259845	253575	243806		NA	262573	0.861442	0.00901787	0.939929	0.738871	0.612626
4.87_585.3445m/z	4.86863	585.344	48015.1	50971.5	18611.6	8873.98	39308.6	1912.72	29170	0	44685.1	54124.5	19179.4	1705.18	21859	16925	32014.1	30089.7	6593.02	5157.01	6526.82	18008.4	21745.9	4176.45	11730.8	3619.81	28891.1	28464.6	41025.7	1513.95	0	3425.79	4584.75	60068.6	6187.49	60108.5		NA	60108.5	0.861442	0.323678	0.84439	0.91384	0.749365
4.58_343.0084m/z	4.58102	343.008	26973.5	21757.5	18078.1	23609.3	13112.7	26337	27621	31381.4	22414.2	32141.4	24035.4	29971.4	21938.3	16499.2	25955.5	24721.6	20351.8	26541.2	23455.5	35220.3	26462.1	28044.4	26642.7	27495.2	32910.7	27899.8	26377.8	28018.3	24119.1	26451	27105.6	34135.6	28543.9	22812.3		NA	35220.3	0.861442	-0.0451836	0.0603432	0.998893	0.779811
4.48_293.1784m/z	4.48235	293.178	2.09817e+06	1.85203e+06	2.01445e+06	1.96844e+06	1.62361e+06	1.74346e+06	1.64508e+06	1.64794e+06	1.80745e+06	2.03123e+06	2.24255e+06	1.66351e+06	1.80839e+06	1.66992e+06	1.64211e+06	2.06211e+06	1.78842e+06	1.92727e+06	1.85383e+06	1.96154e+06	1.62275e+06	1.90143e+06	1.60592e+06	2.07048e+06	1.8836e+06	2.1884e+06	1.81275e+06	1.72169e+06	1.76677e+06	1.9346e+06	1.76695e+06	2.34139e+06	1.67018e+06	1.75367e+06		NA	2.34139e+06	0.861442	-0.0252721	0.904558	0.974783	0.881755
5.31_417.0266m/z	5.30507	417.027	22200.9	23474.5	16748.1	15902.2	16206.3	20064.2	19891	12964.1	16040.1	20335.4	14034.1	18064.4	22905.1	22662.5	17790.5	16422.4	19925.1	24660.1	14056.3	13761.2	16130	19128.1	22419.2	22038.2	20885.6	19203.5	21112.6	15503.8	19457.6	15814.6	20679.8	16007.5	22128.2	17319.1		NA	24660.1	0.861442	-0.0493982	0.932965	0.910263	0.898953
0.34_387.2716m/z	0.343317	387.272	2360.46	1518.71	2395.25	918.219	0	2830.92	0	1206.53	3102.97	1589.43	2270.21	1991.51	517.244	1139.28	1008.75	1264.31	0	3398.44	1884.49	1838.48	1258.44	4024.91	2598.18	3184.77	1134.6	3201.26	1697.54	4270.63	1816.44	682.546	2944.41	2771.54	1514.07	3777.92		NA	4270.63	0.861442	0.0556445	0.236847	0.795662	0.921252
4.39_369.0389m/z	4.39205	369.039	109384	119850	96316.9	109161	109056	108303	109909	110146	107965	117788	102905	101962	115507	117756	105208	103195	118907	111441	110551	106635	111841	112762	110762	109195	104256	110609	110606	114468	114860	115605	111839	116502	105036	110010		NA	119850	0.861442	-0.0147945	0.713603	0.487184	0.946817
5.18_398.2330m/z	5.17902	398.233	8465.29	6995.46	10127.7	8466.97	11325.2	11977.2	11924.7	9172.29	7943.72	8721.18	9016.5	11475.6	12928.1	8622.5	10567.8	9131.56	11007.3	8371.43	9637.97	9931.85	11103.7	8904.19	7538.92	11256.6	10381.2	6921	8317.1	11145.7	8602.65	8940.05	9100.36	9699.57	12321.3	7704.28		NA	12928.1	0.861442	-0.0356254	0.786179	0.81475	0.959886
5.31_317.0116m/z	5.30507	317.012	6761.38	8075.19	11200	10483.3	8707.19	8098.17	6489.43	9733.53	8190.04	10354.9	6281.48	11034	11692.5	9240.46	7334.08	10744.9	9220.4	9047.84	6415.49	9799.01	9779.66	11627.8	10583.2	8198.4	10821.1	8378	7718.55	8789.75	9239.06	10452.3	7478.59	8810.1	10069.9	8780.79		NA	11692.5	0.86319	-0.0561663	0.586925	0.89986	0.716339
4.68_723.3067m/z	4.67967	723.307	1722.86	3787.56	8048.84	6491.59	2172.13	7530.62	8775.58	4093.19	6625.3	2189.25	4329.21	6162.54	9642.26	1362.64	1978.68	5908.89	4540.95	3388	9943.22	5301.05	3530.53	4761.56	6961.03	8438.6	5381.24	8260.54	6409.01	3205.06	11254.4	7962.08	8477.99	8707.32	6428.12	5796.11		NA	11254.4	0.86319	0.101348	0.198789	0.979028	0.828975
5.18_479.0195m/z	5.17902	479.019	18841.2	19739.8	18191.9	19525.7	17415.5	19085.5	15321.5	13931.9	13208.7	19215.8	19431.4	17955.9	23312.3	14673.9	15762.4	11223.5	19142.3	20126.8	21147.5	20840.5	24912.6	16932.5	14860.6	16981.5	15885.8	15344.1	18606.3	15127.7	18757.6	18384.9	19004.4	14373.4	19252.2	21288.1		NA	24912.6	0.86319	-0.0534877	0.880776	0.787972	0.970429
5.38_686.0274n	5.37632	667.01	2.2059e+06	2.21854e+06	2.03414e+06	2.10072e+06	2.7454e+06	2.03472e+06	2.10867e+06	2.07878e+06	2.13153e+06	2.23828e+06	2.10874e+06	2.14662e+06	2.08478e+06	2.13617e+06	2.22092e+06	2.07791e+06	2.1703e+06	2.1213e+06	2.08788e+06	2.0879e+06	2.16377e+06	2.04985e+06	2.08832e+06	2.11735e+06	2.01658e+06	2.03328e+06	2.21883e+06	2.14736e+06	2.12312e+06	2.12827e+06	2.11494e+06	2.23949e+06	2.1074e+06	2.24785e+06		NA	2.7454e+06	0.8636	0.0208057	0.67505	0.819522	0.612626
5.10_363.0181m/z	5.1023	363.018	13327.7	13849.8	13837.2	14018.7	10784.4	13127.9	12325.5	15074.3	10491.6	10722.6	13346.1	9973.04	11945.9	13765.4	13562.3	11239.7	14328.5	13516.4	13704.6	14975.8	11999.8	14179.3	12063.4	11209.1	12629.8	14186.2	11998.8	13930.4	14713.3	17050.2	13558.3	14044.9	17241.3	13149.8		NA	17241.3	0.8636	0.0290291	0.266496	0.725294	0.615071
5.46_633.0507m/z	5.45567	633.051	15937.3	30573.7	22009.4	18495.9	23012.4	26298	15882.8	23714.9	17231.8	24426.4	25872.1	21534.3	20698.8	20636	17079.7	22759.3	26411.4	23356.9	18731.7	15856.9	21176.6	15872.9	14197.7	15159.5	18676.1	18580.3	26955.9	10655.1	21819.4	22030.7	23395.4	25408.8	31385.8	21114.3		NA	31385.8	0.8636	-0.0315927	0.467962	0.196225	0.660357
5.47_613.0418m/z	5.47215	613.042	14772.1	10291.8	14510.5	13036.9	10561.3	10475	5576.64	13517.5	16124.2	13716.6	21065.1	14470	14672.1	8865.58	13684.5	10544.6	6946.18	16017.7	11169.4	12795.1	11941.3	20613.1	20005	14201.9	12320.4	19488	16775.6	12766.2	13548.2	14420.7	14751.1	2681.2	14569.4	14540.4		NA	21065.1	0.8636	-0.0808787	0.722166	0.763149	0.693573
4.53_413.0398m/z	4.5262	413.04	10514.8	8056.03	10777.6	7422.25	6043.92	10066.1	13278.9	13450.5	7387.8	12042.8	10302.3	8151.42	7614.38	7521.04	7654.36	7554.07	9288.75	8926.82	10485.3	7188.36	9288.86	9471.95	9926.31	11244.4	10010.2	12678.3	10539	12916	10270.4	10618.4	12109.8	10973.5	10539.1	10085.3		NA	13450.5	0.8636	0.0765442	0.174389	0.909498	0.718446
4.31_339.1463m/z	4.30985	339.146	7281.84	6986.64	6468.05	6027.61	8277.87	7138.66	5888.14	7172.16	6483.85	6469.24	9343.25	7629.08	6289.03	7240.19	5684.48	6636.95	8480.68	5253.9	8946.4	5756.65	6813.17	5914.71	5976.27	4984.57	4206.79	5045.75	5984.68	6088.25	6616.17	5889.37	6638.5	5751.81	7510.4	7047.45		NA	9343.25	0.8636	-0.0482471	0.0243312	0.217682	0.725672
5.34_516.0192n	5.34343	515.003	2.497e+06	2.38509e+06	2.36798e+06	2.43932e+06	2.08566e+06	2.35036e+06	2.26629e+06	2.44574e+06	2.40434e+06	2.51535e+06	2.4208e+06	2.46909e+06	2.44604e+06	2.45018e+06	2.12376e+06	2.14266e+06	2.46798e+06	2.46733e+06	2.42984e+06	2.3149e+06	2.39649e+06	2.45064e+06	2.40894e+06	2.43435e+06	2.19154e+06	2.24613e+06	2.51568e+06	2.46742e+06	2.42623e+06	2.43921e+06	2.46886e+06	2.52758e+06	2.45709e+06	2.50105e+06		NA	2.52758e+06	0.8636	-0.0139291	0.590896	0.19483	0.73162
0.33_453.0791m/z	0.33205	453.079	3842.36	1790.76	7498.45	550.679	2191.02	6282.63	290.211	3656.39	4200.79	1482.93	3203.38	5281.73	2400.55	4290.89	1221.92	2718.09	3360.64	3246.09	3364.39	13587	3560.9	4682.41	793.196	7115.1	3358.55	1282.76	468.489	2792.33	1711.46	3530.78	4343.71	5636.03	5712.85	824.178		NA	13587	0.8636	0.0965775	0.889519	0.944053	0.790453
4.59_683.0289m/z	4.58648	683.029	70410.2	71887.2	64283.3	63902.3	102486	66604.9	64912.3	67558.3	74329.9	79098.9	74869.7	66908.1	65913.4	63537.2	73360.5	65513.1	67041.9	65079.9	71020.3	68239	66403.5	69469.9	65856.1	71057.8	65386.9	66364.3	73355.1	66033.7	70846.1	67245.7	65507.1	69951.3	69829.8	71416.3		NA	102486	0.8636	0.0366575	0.704169	0.944053	0.828975
5.48_925.0091m/z	5.47763	925.009	11102.5	6649.83	10321.6	7003.44	27079.5	7531.43	13131.8	10934	10752.1	8643.29	8631.22	9671.74	11943	11983.1	14273.4	11218.7	14195.6	13759.7	12351.5	8531.83	10409.1	11014.8	10336.3	9526.34	11972.3	11402.5	13247.6	9841.27	7823.49	10204.1	11073.2	9905.23	8024.87	8990.04		NA	27079.5	0.8636	-0.00475215	0.578155	0.934857	0.845856
5.29_353.9948n	5.28862	753.02	586815	580135	532098	545239	819806	542499	601691	536008	557038	579597	553768	539132	583865	560250	658873	589258	553445	534640	546738	561208	566597	525304	550159	557369	558623	539213	576428	535237	537267	545414	557060	597837	560484	577687		NA	819806	0.8636	0.0329283	0.487849	0.909498	0.851806
5.05_339.1295m/z	5.05028	339.13	171176	176721	169000	168410	177787	185444	183660	169040	167066	178395	176853	186139	161850	161915	178734	183346	169001	190361	177238	155241	171482	168404	172431	176778	164359	178651	170405	183066	185332	177743	168931	181164	184360	154499		NA	190361	0.8636	-0.0121341	0.665082	0.462948	0.889582
5.49_375.0149m/z	5.49407	375.015	12826.2	10894.9	10937.8	7211.92	9791.58	10857.9	14074.7	21196.4	13825.4	14378.8	7374.04	13454.8	14345.4	12991.8	12768.7	14641.3	11325.1	12999.2	14630.8	10577.8	20853.9	13948.8	8109.87	10841	9120.61	14066.6	14788.3	8641.05	12754.2	11941.9	11934.3	13064	12499.4	9462.36		NA	21196.4	0.8636	-0.0386804	0.843146	0.889063	0.936331
4.41_285.1277m/z	4.41112	285.128	5171.03	3072.83	4530.33	4456.15	4852.57	2046.25	4572.87	3694.36	4762.07	4059.33	3893.91	4081.06	2636.93	4572.65	3032.07	3416.53	5149.7	4904.92	2579.16	3587.91	4009.76	4950.88	2807.76	4671.91	2514.1	3914.39	5537.88	3138.93	3908.34	4830.01	1996.58	3817.64	4365.5	3622.51		NA	5537.88	0.8636	0.0744166	0.867712	0.89307	0.937191
5.07_375.0141m/z	5.06678	375.014	5136.39	2766.1	7765.98	7804.92	4457.15	9040.27	1619.7	9370.44	9367.24	8913.98	8651.97	8309.02	3947.65	7774.61	4330.39	4862.9	3650.67	9410.5	6608.06	9951.9	9726.66	7325.16	6518.12	1403.43	9497.1	6460.22	9054.61	9272.66	8031.77	5220.45	16276.7	8701.08	6563.65	5231.74		NA	16276.7	0.8636	-0.0424437	0.566988	0.575025	0.953951
4.90_641.0395m/z	4.89603	641.039	39975.6	36892.5	36288.6	30317	45943	30927	35488.3	38994.4	35784.8	34531.2	32984	41012.2	38484	34240.1	35486.2	40957.8	36987.3	39214.6	41652.3	36117.7	34391.2	41107.4	33574	36004.1	32398.3	34973.4	37504.3	34753.2	44576	41292.6	37245.6	33078.9	34412.4	34351.4		NA	45943	0.8636	-0.022087	0.785797	0.579192	0.96903
5.23_635.0366m/z	5.23382	635.037	32959.6	23907.6	25307.4	32029.3	30722.1	21593.9	24138.2	26315.5	25865.2	26159.9	32564.3	29575.5	29941	23549.7	20581	26577	23006.7	21177.6	27462.8	25051.7	31643.8	26580.7	26871.8	20789.5	20355.2	21054.3	24745.8	24942.6	15323.5	29797.2	21815	28354.2	18226.2	23851.5		NA	32959.6	0.8636	0.03479	0.266799	0.676144	0.973715
5.29_618.0280n	5.29412	617.007	2.69729e+06	2.66279e+06	2.50228e+06	2.61218e+06	2.66183e+06	2.54558e+06	2.40668e+06	2.63784e+06	2.57994e+06	2.66983e+06	2.54437e+06	2.65365e+06	2.58064e+06	2.57463e+06	2.39811e+06	2.36096e+06	2.61542e+06	2.65397e+06	2.61116e+06	2.43052e+06	2.55176e+06	2.54263e+06	2.54503e+06	2.63589e+06	2.32076e+06	2.38011e+06	2.7127e+06	2.63055e+06	2.62599e+06	2.6962e+06	2.60092e+06	2.73169e+06	2.62755e+06	2.67068e+06		NA	2.73169e+06	0.864182	0.00904891	0.981114	0.167897	0.109195
4.76_606.0154n	4.7645	587.012	2.45213e+06	2.51962e+06	2.51427e+06	2.56977e+06	3.15581e+06	2.45703e+06	2.53496e+06	2.53354e+06	2.43868e+06	2.47625e+06	2.49697e+06	2.58635e+06	2.53071e+06	2.46951e+06	2.60052e+06	2.4706e+06	2.5074e+06	2.61723e+06	2.56105e+06	2.42453e+06	2.48267e+06	2.45827e+06	2.51508e+06	2.55071e+06	2.46724e+06	2.43461e+06	2.55553e+06	2.54087e+06	2.59041e+06	2.58688e+06	2.46827e+06	2.51565e+06	2.58066e+06	2.41771e+06		NA	3.15581e+06	0.864182	0.0170097	0.55795	0.961686	0.734547
5.39_289.0168m/z	5.38727	289.017	20166.7	23593.9	18912.7	18725.7	15726.9	16860.9	16827.3	20036.3	18522.5	21958.1	20505.1	15510.9	22525.8	23086.8	15418.6	19674.3	21812.7	18449.6	16319.6	20902.7	20071.1	19467.9	11666.4	15778.5	18707.6	19579.3	18776.2	16625.4	22092.6	20844.6	17566.7	20462.8	22016.2	17916.5		NA	23593.9	0.864182	-0.0368764	0.854241	0.496637	0.907608
0.34_207.0521m/z	0.343317	207.052	3128.86	5954.55	3777.88	3370.21	1048.86	4519.64	3111.47	4621.87	5097.85	4846.6	3438.56	3503.4	2814.84	2837.15	1631.32	2971.92	4082.04	3005.77	3869.8	7190.83	4654.65	4950.6	5143.49	3962.93	3745.43	5990.49	3811.84	3599.48	4812.29	3950.43	3190.99	4037.76	3924.23	5994.19		NA	7190.83	0.864182	0.153565	0.0766397	0.461554	0.944824
4.90_777.0217m/z	4.9015	777.022	134832	127894	130233	129897	254828	128247	147097	125027	113230	108404	124973	123628	135210	139927	170764	150562	129973	123405	134199	129787	133049	123966	125632	125485	141912	135960	121862	130439	125301	131955	126519	123002	136337	119943		NA	254828	0.864182	0.0675503	0.539537	0.674721	0.977907
5.34_310.0054n	5.33795	665.015	1.53807e+06	1.48758e+06	1.42199e+06	1.46381e+06	1.51843e+06	1.46854e+06	1.41011e+06	1.50797e+06	1.49807e+06	1.55668e+06	1.41037e+06	1.51152e+06	1.48846e+06	1.45861e+06	1.423e+06	1.34758e+06	1.50893e+06	1.50464e+06	1.46814e+06	1.40577e+06	1.48952e+06	1.48486e+06	1.44514e+06	1.54894e+06	1.35587e+06	1.39728e+06	1.53982e+06	1.4944e+06	1.4953e+06	1.5085e+06	1.50754e+06	1.55835e+06	1.50673e+06	1.51189e+06		NA	1.55835e+06	0.86574	0.00787556	0.797314	0.402566	0.355479
5.22_501.0427m/z	5.21738	501.043	6886.8	11651	7008.84	13783.5	8596.42	7618.99	7715.26	11510.5	12198.9	9530.38	11167.9	10803.3	7072.34	10247.6	11612.6	9665.91	9195.98	5229.6	6132.09	3949.85	10157.4	4939.92	7207.73	11549.8	7125.71	13529.5	11220.3	8949.4	12584.6	5520.13	14758	10505.1	11804.2	12306.2		NA	14758	0.86574	0.0638352	0.980936	0.586562	0.580943
4.53_389.0167m/z	4.5262	389.017	30936.9	25369.6	25511.9	35563	32013	37703	34196	36626.8	44786.2	34373.1	28849.1	27955.4	38759	39014.9	37790.1	39006	39766.9	42361.7	23667	34588.3	29717.4	25769	37167.1	31495.9	34761.3	23359.7	37806.4	23582.8	16091.7	14611.9	23977.7	30461.7	32121.9	35023.8		NA	44786.2	0.86574	-0.0442083	0.0833739	0.708861	0.66008
0.40_669.0620m/z	0.395433	669.062	28181.6	28846.1	28471.3	29871.1	20630.3	34686.6	22051.1	31417	37810.2	39058.5	28719.4	30399	28916.9	25655.7	23312.1	38703.4	28683.3	27554	31240.5	36776.4	29111.8	32933.5	34142.4	29614.9	29554.2	32491.8	40177.6	33872.6	35432.8	30245.3	38348.7	41669.4	35162	47494		NA	47494	0.86574	-0.0376577	0.0177724	0.240632	0.751209
3.53_379.1627m/z	3.53187	379.163	3218.88	3089.78	0	2457.23	4610.82	2713.84	2037.51	1303.59	3272.97	363.655	592.282	579.959	234.941	589.868	1427.29	2382.75	413.108	219.57	1510.47	10840.2	963.343	6464.91	3083.83	1820	469.639	998.646	5972.6	1923.19	4169.36	1168.62	6264.54	2604.13	1883.28	10382.1		NA	10840.2	0.86574	1.11	0.16064	0.955041	0.83024
5.23_585.0312m/z	5.23382	585.031	16611.1	22422.3	11614.5	25441.5	17621.6	23095.1	16664	21140.2	18830	18685.3	26411	16225.4	19955.9	20663.5	14094.4	19650.2	26223.8	17493.2	22178.2	25654.6	24907.6	19793	25740.6	21316.7	21591	16907.8	26060.7	17887.3	26913	23917.4	21268.2	17629.6	21077.6	16013.1		NA	26913	0.86574	-0.0449966	0.375144	0.96867	0.867996
4.65_515.0571m/z	4.65225	515.057	38913.1	36629.5	30761.3	31908.2	29994.7	41115.8	28646.6	34636.7	32291.4	34654.1	30519.8	31877.7	34208.7	35726.7	36712.8	35446.9	31384.3	37179.5	37742.2	22970.7	28840.3	30686.3	32872.8	46179.3	30451.5	35324.8	39716.1	45304.5	33563.8	26971.5	38896.2	34519.8	32498.9	29936.5		NA	46179.3	0.86574	-0.0195201	0.854241	0.547858	0.889582
5.16_557.0281m/z	5.16258	557.028	24827.9	22540.4	22647	19317.7	17351.7	25517.9	24711.1	13630.7	21191.2	15635.2	24277	11424.4	15274.2	24041.7	23910.2	22474.8	23737.5	21369.5	21776.6	20238.9	29913.8	24096.4	21354	22140.8	18385.5	23381.6	26901.6	20023.7	20601.7	25253.8	29849.8	18655.3	23500.4	21795.2		NA	29913.8	0.86574	0.0437452	0.344873	0.899713	0.910372
4.37_227.1296m/z	4.37013	227.13	8882.18	10746.7	6322.02	9680.77	9435.01	9091.71	11520.9	8542.5	9964.69	9978.68	7981.54	10981.8	9613.69	8282.49	8647.05	6786.3	7010.37	11684.7	9078.04	6729.17	6698.44	11634.8	10620.4	11473.7	9414.61	8481.01	7192.3	6224.73	10248.7	11358	11753.9	8444.38	10681.7	10373.5		NA	11753.9	0.86574	0.0380892	0.909885	0.94674	0.930114
4.87_593.0446m/z	4.8741	593.045	6887.96	4784.57	8684.39	5124.22	5767.18	4017.7	7482.86	5671.8	3783.69	7021.03	8360.46	7678.56	5713.06	4090.63	7509.65	5667.3	8305.63	3487.45	4678.47	5780.74	7228.03	7921.48	6439.83	6525.83	7670.64	5922.77	2700.76	8013.07	8021.32	7549.98	5296.98	6783.07	9900.54	7677.63		NA	9900.54	0.86574	-0.0748358	0.462139	0.901092	0.940768
4.97_999.0321m/z	4.9729	999.032	28277.3	13614.7	32032.9	35099.1	63049.3	33774.1	37909.5	27882.6	23886.9	22862.3	32474.6	24181.6	33462.6	22888.6	47469.4	34345.5	14135	29036.7	32416.1	24746.2	26488	29831.9	30009.4	18310.2	30102.2	32759.5	24641.5	22369.3	25068.3	16903.5	32473.5	31431.6	23159.2	20663.8		NA	63049.3	0.86574	0.113016	0.472722	0.59654	0.978801
5.22_339.1290m/z	5.21738	339.129	35038.6	35625.8	45249.7	40654.1	48032.8	47718.6	45762.1	50363.4	38311.3	42367	41104.4	44494.4	40372.2	44122.2	47191.3	38885.1	46556.8	47496.4	45538.2	37143	40665.6	43914.5	42565.9	52634.5	38001.1	43859.8	36026.8	40809.2	45907.2	42961.3	43909.7	40713.7	39758.9	42630.3		NA	52634.5	0.868416	-0.0193554	0.658601	0.959554	0.880161
2.30_208.0261m/z	2.30472	208.026	0	131.085	0	46.7895	0	0	0	50.7932	0	0	0	0	0	0	111.152	0	0	0	120.886	0	0	0	0	0	0	0	0	0	0	0	0	1.08681	0	0		NA	131.085	0.868416	0.0907303	0.182792	0.846229	0.910652
4.57_397.0139m/z	4.57005	397.014	19890.6	28553.4	32428.3	34258.8	29457	21882.4	16633.4	23090.2	26204.5	16701.8	22030.4	23971.6	20900	32408.3	24488.8	27415.3	23021.7	29724.9	22980.2	22091.2	30979.7	32600.7	17851.6	25474.7	12522.1	28180.4	16242.9	22723.4	29160.8	22580.1	35894.6	21852.6	26785.2	30154.4		NA	35894.6	0.870349	0.0581093	0.935791	0.979028	0.867535
2.42_151.0103m/z	2.42242	151.01	238.676	4218.13	2329.1	792.623	294.173	3342	663.672	3379.38	1695.05	563.481	459.688	1100.35	2389.5	803.66	1047.79	806.862	280.342	2916.76	2624.74	0	1097.43	123.617	1273.65	611.141	491.606	507.957	371.306	0	61.541	59.7413	0	73.9812	0	0		NA	4218.13	0.870717	0.371369	<0.001	0.092009	0.356924
4.90_255.1976m/z	4.9015	255.198	3944.33	2581.39	6493.66	2820.94	0	3670.55	2631.84	3900.08	1892.74	3235.85	2522.22	2906.23	6061.93	3736.42	0	0	3742.23	2802.85	3005.18	2843.37	5330.06	3504.79	4087.51	4476.96	3486.19	3188.98	3344.03	3146.24	2940.12	3452.06	3721.14	5386.67	2946.06	2629.95		NA	6493.66	0.870717	0.102594	0.331057	0.787183	0.946288
4.42_450.0232n	4.42207	431.005	93768.8	102415	97355.4	98450.1	98318	108674	92068.7	99135.3	99471.7	108925	94524	97893.4	98957	101909	88824.9	101324	100341	104946	102994	105251	89008.2	86122.5	92436.7	97246	92545.8	93699.3	100701	96893.7	94370.1	95069.4	102716	102962	96371.3	93062.4		NA	108925	0.870792	-0.0121965	0.192921	0.370844	0.83024
4.77_419.1231m/z	4.76997	419.123	21435.9	19464.9	16328	15594.4	12667	15363	17207.3	14893.8	19417.5	20831.9	17692.9	16932.6	18176.9	17049.2	11596.4	12993.4	17914.3	14220.7	15872	13325.5	15671.6	17441.6	17697.7	15679.8	12831	15206	22702.3	17514.5	14760.1	13117.4	13545.4	20757.4	15619.5	21051.7		NA	22702.3	0.870862	0.0362164	0.935094	0.830486	0.726424
5.39_633.0430m/z	5.39275	633.043	14901.5	16704.9	20642.1	19074.8	15529.6	21559.7	20132.8	15899.7	9940.85	19782.4	14112.6	20147.8	21694.1	16514.9	16422.3	16757.8	15860.8	27790.1	2277.33	20400.3	14842.7	6676.2	19334.8	12342.3	15327.8	17171	24222.8	18782.1	11692.1	12948	17261.8	16469.8	23220.9	23825		NA	27790.1	0.870862	0.00104918	0.946189	0.922197	0.756021
5.45_575.0415m/z	5.4502	575.041	11513.4	11181	15941.6	16460.3	9110.69	8147.67	14488.9	15772.3	6871.42	13806.7	9699.77	17787.1	6726.37	13289.9	10748.7	10314.6	15484.9	12974.7	19866	10208.1	15973.6	11895.7	9642.67	10953.6	12629.9	15073.7	13095.6	13046.8	10065.3	12391.7	11100	13304.5	9844.9	8551.74		NA	19866	0.870862	-0.0717255	0.867712	0.975639	0.847952
5.50_163.0003m/z	5.49955	163	2633.46	2743.65	3017.03	3467.09	3431.95	2427.7	4202.96	3887.93	2826.57	2945.07	2475.85	2797.06	3258.75	3276.14	3129.19	2667.03	2678.94	3642.37	3583.91	2951.44	4419.18	4313.37	5028.58	2863.08	2885.84	2392.35	2753.73	3626.28	3150.5	3574.05	2606.08	2903.68	3341.84	2103.79		NA	5028.58	0.872362	0.0438803	0.832808	0.446451	0.841999
5.47_117.0148m/z	5.46667	117.015	3891.34	3463.32	1493.16	0	0	0	794.899	0	3079.78	3814.16	883.602	0	955.587	1234.19	0	3353.73	0	731.125	1449.94	991.774	1077.97	186.848	1313.61	1161.34	940.416	0	3853.48	1001.59	0	0	0	3565.21	807.811	3435.99		NA	3891.34	0.872362	0.129238	0.852477	0.995511	0.861354
4.92_561.0280m/z	4.91795	561.028	18043	16829	20121.1	18068.6	14779.2	17152.8	15936.6	16865.1	14205	19354.1	19239.6	19943.9	17243.4	19042.4	12521.9	14191	21617.8	16452.1	15912.4	19523.4	16224.7	18499.4	12184.3	17995.5	14195.8	19567.5	16690.3	16286.4	21643.9	18410.6	16501.9	17231	19610	21505.5		NA	21643.9	0.872362	-0.0385019	0.801906	0.465702	0.881755
5.35_705.0492m/z	5.3544	705.049	57782.6	57455.7	60695.2	50877.5	54217.3	62520.2	59673.5	58724.8	58451.7	59694.1	67199.5	63359.2	54584	60897.2	59176	56338.9	63826	48113.9	56621.6	49793.2	58647.2	62147.5	47833.7	61404.2	59479.1	50827.6	67059.9	55241.2	54851.2	58814	53822.1	57972.7	57160.8	61593.6		NA	67199.5	0.872362	-0.0198456	0.67505	0.540652	0.92059
0.34_732.1201m/z	0.337533	732.12	28061.7	41713.1	37185.7	21613.4	21878.2	29788.3	16737.2	44648.8	31587.7	32459.9	33069	58678.3	30345.9	25562	26023.3	26198.8	19117.7	52470.4	26498.1	22270.2	31012.5	28639.1	24859	34421.5	28317.1	29829.1	27082.7	33829.5	36663.6	26702.6	22133.9	23076.5	26867.5	35603.7		NA	58678.3	0.872362	-0.0847583	0.761939	0.807823	0.951593
2.74_433.1793m/z	2.73745	433.179	0	4123.17	0	0	0	0	0	0	0	0	3094.77	0	0	3069.99	0	0	0	0	0	0	11137.1	10160.4	2144.57	0	3712.71	5215.49	9005.47	4696.66	2791.67	0	5240.86	7742.99	6002.52	834.444		NA	11137.1	0.872362	-0.296865	<0.001	0.67753	0.973715
5.49_514.0411n	5.49407	559.021	46709.1	41773.7	53126.6	37228	41215.6	45549.3	53290.4	45815.2	44520.4	44171.2	42890.2	46318.5	43608.1	45710	44337.8	44218.3	50344.7	39354.2	42382.5	47806.8	42805	42491.8	38247.2	41370.7	43120.1	38733.8	45969.8	36290.6	53199.2	42377	39700.1	44657.3	38341.6	35233.2		NA	53290.4	0.872362	0.0253062	0.226025	0.826314	0.976153
5.34_321.0181m/z	5.33795	321.018	10227.1	7909.95	9421.22	8837.05	9529.71	4962.34	10705.7	9948.5	8938.8	9217.83	6957.86	9380.82	4468.11	12210.6	11740.4	6021.86	6151.9	10381.6	9652.27	7247.23	10126.8	8228.42	9991.58	8898.63	10418.9	11956.7	10106.3	10582.4	11602.5	7388.96	8447.81	10459.5	8349.2	14858.1		NA	14858.1	0.876059	0.0368971	0.352368	0.96875	0.876447
4.83_483.0218m/z	4.83027	483.022	8181.07	10453.3	8198.07	5887.28	9894.51	6719.59	9134.77	11429.9	4017.84	9126.1	10444.5	6763.2	10636	7998.05	9548.14	4827.64	6547.65	10395.3	10143.7	11745.3	9859.25	8274.04	9486.63	9280.54	6922.39	6691.77	7895.09	12199.6	12093.9	7571.68	11463.4	9022.97	8232.58	9123.66		NA	12199.6	0.876059	-0.0510431	0.461818	0.641403	0.978903
5.21_565.0526m/z	5.2119	565.053	20268.9	30595.4	27373.8	19714.9	18697.2	24891.8	23529.5	20564.7	24372.4	29443.1	22258	24412.5	13283.6	20037.8	12009.7	26202.7	25200.5	24734.5	29609.6	26072.5	29215	26289.9	32615.1	24356	25655.2	20752.4	31575	29278.5	18953.9	22306.9	30310	19720.1	26697.6	28586.7		NA	32615.1	0.877599	0.0267144	0.255682	0.784201	0.977187
0.55_251.0774m/z	0.554367	251.077	123557	143478	196269	314416	23571.4	206540	139892	164771	241171	114740	99047.2	179950	125948	152357	61403.4	190301	80223.5	186572	169132	248983	114090	184508	289991	203357	265263	153777	56509.6	114104	40956.1	112724	58814.1	119627	77489.5	59237.4		NA	314416	0.877912	0.238733	0.674908	0.0258214	0.308533
[truncated: 422 more rows]

## Sheet: 1F
	Root type
[truncated: 29 more rows]

## Sheet: Fig 2A
Plant Genotype	Root type	HMBOA-Glc (mg/gFW)	DIMBOA-Glc (mug/gFW)	DIM2BOA-Glc (mg/gFW)	DIMBOA (mg/gFW)	HDMBOA-Glc (mg/gFW)
[truncated: 58 more rows]

[truncated: 21 more sheets: Fig 2B, Fig 3C, Fig 3D, Fig 3E, Fig 3F, Fig 3G, Fig 3H, Fig 3I, Fig 3J, Figs 4AB, Figs 4CD, Figs 5AB, Figs 5CDEF, Fig S1, Fig S2, Fig S3, Fig S4, Fig S5, Fig S6, Fig S7 …]
